# Supplementary material for: Prediction of gene regulatory enhancers across species reveals evolutionarily conserved sequence properties
Source: PLoS Comput Biol. 2018 Oct 4;14(10):e1006484. doi: 10.1371/journal.pcbi.1006484 (PMC6191148; doi:10.1371/journal.pcbi.1006484)
Supplement: S1 Table — (XLS) [file pcbi.1006484.s026.xls]

## Sheet: Performance of all classifers
	classifiers	C	enhancer_length	training_tissue	testing_tissue	training_species	testing_species	negative_set_size	gc_controlled	repeats_controlled	repeats_removed	shared_removed	tenfold_cross_validation	auROC	auROC_std	relative_auROC	auPR	auPR_std	relative_auPR
1	SVM	15	original	Villar et al. liver	Villar et al. liver	Hsap	Hsap	10x	FALSE	FALSE	FALSE	FALSE	TRUE	0.821	0.00330459	1	0.332	0.00969376	1
2	SVM	15	original	Villar et al. liver	Villar et al. liver	Hsap	Mmul	10x	FALSE	FALSE	FALSE	FALSE	FALSE	0.803	NA	0.988916	0.322	NA	0.990769
3	SVM	15	original	Villar et al. liver	Villar et al. liver	Hsap	Mmus	10x	FALSE	FALSE	FALSE	FALSE	FALSE	0.811	NA	0.964328	0.306	NA	0.884393
4	SVM	15	original	Villar et al. liver	Villar et al. liver	Hsap	Btau	10x	FALSE	FALSE	FALSE	FALSE	FALSE	0.803	NA	0.963986	0.306	NA	0.913433
5	SVM	15	original	Villar et al. liver	Villar et al. liver	Hsap	Cfam	10x	FALSE	FALSE	FALSE	FALSE	FALSE	0.759	NA	0.974326	0.237	NA	0.88764
6	SVM	15	original	Villar et al. liver	Villar et al. liver	Hsap	Mdom	10x	FALSE	FALSE	FALSE	FALSE	FALSE	0.758	NA	0.95466	0.252	NA	0.868966
7	SVM	15	original	Villar et al. liver	Villar et al. liver	Mmul	Hsap	10x	FALSE	FALSE	FALSE	FALSE	FALSE	0.81	NA	0.986602	0.307	NA	0.924699
8	SVM	15	original	Villar et al. liver	Villar et al. liver	Mmul	Mmul	10x	FALSE	FALSE	FALSE	FALSE	TRUE	0.812	0.00440554	1	0.325	0.00804484	1
9	SVM	15	original	Villar et al. liver	Villar et al. liver	Mmul	Mmus	10x	FALSE	FALSE	FALSE	FALSE	FALSE	0.823	NA	0.978597	0.305	NA	0.881503
10	SVM	15	original	Villar et al. liver	Villar et al. liver	Mmul	Btau	10x	FALSE	FALSE	FALSE	FALSE	FALSE	0.8	NA	0.960384	0.3	NA	0.895522
11	SVM	15	original	Villar et al. liver	Villar et al. liver	Mmul	Cfam	10x	FALSE	FALSE	FALSE	FALSE	FALSE	0.766	NA	0.983312	0.239	NA	0.895131
12	SVM	15	original	Villar et al. liver	Villar et al. liver	Mmul	Mdom	10x	FALSE	FALSE	FALSE	FALSE	FALSE	0.762	NA	0.959698	0.25	NA	0.862069
13	SVM	15	original	Villar et al. liver	Villar et al. liver	Mmus	Hsap	10x	FALSE	FALSE	FALSE	FALSE	FALSE	0.768	NA	0.935445	0.25	NA	0.753012
14	SVM	15	original	Villar et al. liver	Villar et al. liver	Mmus	Mmul	10x	FALSE	FALSE	FALSE	FALSE	FALSE	0.77	NA	0.948276	0.27	NA	0.830769
15	SVM	15	original	Villar et al. liver	Villar et al. liver	Mmus	Mmus	10x	FALSE	FALSE	FALSE	FALSE	TRUE	0.841	0.00370071	1	0.346	0.0117754	1
16	SVM	15	original	Villar et al. liver	Villar et al. liver	Mmus	Btau	10x	FALSE	FALSE	FALSE	FALSE	FALSE	0.795	NA	0.954382	0.296	NA	0.883582
17	SVM	15	original	Villar et al. liver	Villar et al. liver	Mmus	Cfam	10x	FALSE	FALSE	FALSE	FALSE	FALSE	0.755	NA	0.969191	0.231	NA	0.865169
18	SVM	15	original	Villar et al. liver	Villar et al. liver	Mmus	Mdom	10x	FALSE	FALSE	FALSE	FALSE	FALSE	0.761	NA	0.958438	0.201	NA	0.693103
19	SVM	15	original	Villar et al. liver	Villar et al. liver	Btau	Hsap	10x	FALSE	FALSE	FALSE	FALSE	FALSE	0.785	NA	0.956151	0.274	NA	0.825301
20	SVM	15	original	Villar et al. liver	Villar et al. liver	Btau	Mmul	10x	FALSE	FALSE	FALSE	FALSE	FALSE	0.781	NA	0.961823	0.286	NA	0.88
21	SVM	15	original	Villar et al. liver	Villar et al. liver	Btau	Mmus	10x	FALSE	FALSE	FALSE	FALSE	FALSE	0.832	NA	0.989298	0.336	NA	0.971098
22	SVM	15	original	Villar et al. liver	Villar et al. liver	Btau	Btau	10x	FALSE	FALSE	FALSE	FALSE	TRUE	0.833	0.00304874	1	0.335	0.00452067	1
23	SVM	15	original	Villar et al. liver	Villar et al. liver	Btau	Cfam	10x	FALSE	FALSE	FALSE	FALSE	FALSE	0.752	NA	0.96534	0.236	NA	0.883895
24	SVM	15	original	Villar et al. liver	Villar et al. liver	Btau	Mdom	10x	FALSE	FALSE	FALSE	FALSE	FALSE	0.762	NA	0.959698	0.257	NA	0.886207
25	SVM	15	original	Villar et al. liver	Villar et al. liver	Cfam	Hsap	10x	FALSE	FALSE	FALSE	FALSE	FALSE	0.773	NA	0.941535	0.248	NA	0.746988
26	SVM	15	original	Villar et al. liver	Villar et al. liver	Cfam	Mmul	10x	FALSE	FALSE	FALSE	FALSE	FALSE	0.774	NA	0.953202	0.257	NA	0.790769
27	SVM	15	original	Villar et al. liver	Villar et al. liver	Cfam	Mmus	10x	FALSE	FALSE	FALSE	FALSE	FALSE	0.82	NA	0.97503	0.317	NA	0.916185
28	SVM	15	original	Villar et al. liver	Villar et al. liver	Cfam	Btau	10x	FALSE	FALSE	FALSE	FALSE	FALSE	0.789	NA	0.947179	0.283	NA	0.844776
29	SVM	15	original	Villar et al. liver	Villar et al. liver	Cfam	Cfam	10x	FALSE	FALSE	FALSE	FALSE	TRUE	0.779	0.00441046	1	0.267	0.0101494	1
30	SVM	15	original	Villar et al. liver	Villar et al. liver	Cfam	Mdom	10x	FALSE	FALSE	FALSE	FALSE	FALSE	0.754	NA	0.949622	0.236	NA	0.813793
31	SVM	15	original	Villar et al. liver	Villar et al. liver	Mdom	Hsap	10x	FALSE	FALSE	FALSE	FALSE	FALSE	0.759	NA	0.924482	0.245	NA	0.737952
32	SVM	15	original	Villar et al. liver	Villar et al. liver	Mdom	Mmul	10x	FALSE	FALSE	FALSE	FALSE	FALSE	0.757	NA	0.932266	0.252	NA	0.775385
33	SVM	15	original	Villar et al. liver	Villar et al. liver	Mdom	Mmus	10x	FALSE	FALSE	FALSE	FALSE	FALSE	0.815	NA	0.969084	0.309	NA	0.893064
34	SVM	15	original	Villar et al. liver	Villar et al. liver	Mdom	Btau	10x	FALSE	FALSE	FALSE	FALSE	FALSE	0.777	NA	0.932773	0.27	NA	0.80597
35	SVM	15	original	Villar et al. liver	Villar et al. liver	Mdom	Cfam	10x	FALSE	FALSE	FALSE	FALSE	FALSE	0.74	NA	0.949936	0.222	NA	0.831461
36	SVM	15	original	Villar et al. liver	Villar et al. liver	Mdom	Mdom	10x	FALSE	FALSE	FALSE	FALSE	TRUE	0.794	0.00287266	1	0.29	0.00679239	1
37	SVM	15	original	Villar et al. liver	Villar et al. liver	Hsap	Hsap	10x	TRUE	FALSE	FALSE	FALSE	TRUE	0.751	0.00404603	1	0.233	0.00511918	1
38	SVM	15	original	Villar et al. liver	Villar et al. liver	Hsap	Mmul	10x	TRUE	FALSE	FALSE	FALSE	FALSE	0.72	NA	0.982265	0.214	NA	0.963964
39	SVM	15	original	Villar et al. liver	Villar et al. liver	Hsap	Mmus	10x	TRUE	FALSE	FALSE	FALSE	FALSE	0.731	NA	0.954308	0.223	NA	0.851145
40	SVM	15	original	Villar et al. liver	Villar et al. liver	Hsap	Btau	10x	TRUE	FALSE	FALSE	FALSE	FALSE	0.717	NA	0.959839	0.202	NA	0.897778
41	SVM	15	original	Villar et al. liver	Villar et al. liver	Hsap	Cfam	10x	TRUE	FALSE	FALSE	FALSE	FALSE	0.705	NA	0.967078	0.195	NA	0.911215
42	SVM	15	original	Villar et al. liver	Villar et al. liver	Hsap	Mdom	10x	TRUE	FALSE	FALSE	FALSE	FALSE	0.705	NA	0.941255	0.193	NA	0.842795
43	SVM	15	original	Villar et al. liver	Villar et al. liver	Mmul	Hsap	10x	TRUE	FALSE	FALSE	FALSE	FALSE	0.733	NA	0.976032	0.209	NA	0.896996
44	SVM	15	original	Villar et al. liver	Villar et al. liver	Mmul	Mmul	10x	TRUE	FALSE	FALSE	FALSE	TRUE	0.733	0.00511518	1	0.222	0.00624517	1
45	SVM	15	original	Villar et al. liver	Villar et al. liver	Mmul	Mmus	10x	TRUE	FALSE	FALSE	FALSE	FALSE	0.737	NA	0.962141	0.229	NA	0.874046
46	SVM	15	original	Villar et al. liver	Villar et al. liver	Mmul	Btau	10x	TRUE	FALSE	FALSE	FALSE	FALSE	0.713	NA	0.954485	0.194	NA	0.862222
47	SVM	15	original	Villar et al. liver	Villar et al. liver	Mmul	Cfam	10x	TRUE	FALSE	FALSE	FALSE	FALSE	0.715	NA	0.980796	0.199	NA	0.929907
48	SVM	15	original	Villar et al. liver	Villar et al. liver	Mmul	Mdom	10x	TRUE	FALSE	FALSE	FALSE	FALSE	0.694	NA	0.926569	0.183	NA	0.799127
49	SVM	15	original	Villar et al. liver	Villar et al. liver	Mmus	Hsap	10x	TRUE	FALSE	FALSE	FALSE	FALSE	0.696	NA	0.926764	0.194	NA	0.832618
50	SVM	15	original	Villar et al. liver	Villar et al. liver	Mmus	Mmul	10x	TRUE	FALSE	FALSE	FALSE	FALSE	0.694	NA	0.946794	0.208	NA	0.936937
51	SVM	15	original	Villar et al. liver	Villar et al. liver	Mmus	Mmus	10x	TRUE	FALSE	FALSE	FALSE	TRUE	0.766	0.00548984	1	0.262	0.00956172	1
52	SVM	15	original	Villar et al. liver	Villar et al. liver	Mmus	Btau	10x	TRUE	FALSE	FALSE	FALSE	FALSE	0.705	NA	0.943775	0.204	NA	0.906667
53	SVM	15	original	Villar et al. liver	Villar et al. liver	Mmus	Cfam	10x	TRUE	FALSE	FALSE	FALSE	FALSE	0.699	NA	0.958848	0.198	NA	0.925234
54	SVM	15	original	Villar et al. liver	Villar et al. liver	Mmus	Mdom	10x	TRUE	FALSE	FALSE	FALSE	FALSE	0.697	NA	0.930574	0.189	NA	0.825328
55	SVM	15	original	Villar et al. liver	Villar et al. liver	Btau	Hsap	10x	TRUE	FALSE	FALSE	FALSE	FALSE	0.715	NA	0.952064	0.201	NA	0.862661
56	SVM	15	original	Villar et al. liver	Villar et al. liver	Btau	Mmul	10x	TRUE	FALSE	FALSE	FALSE	FALSE	0.701	NA	0.956344	0.203	NA	0.914414
57	SVM	15	original	Villar et al. liver	Villar et al. liver	Btau	Mmus	10x	TRUE	FALSE	FALSE	FALSE	FALSE	0.744	NA	0.971279	0.237	NA	0.90458
58	SVM	15	original	Villar et al. liver	Villar et al. liver	Btau	Btau	10x	TRUE	FALSE	FALSE	FALSE	TRUE	0.747	0.00394622	1	0.225	0.00577889	1
59	SVM	15	original	Villar et al. liver	Villar et al. liver	Btau	Cfam	10x	TRUE	FALSE	FALSE	FALSE	FALSE	0.71	NA	0.973937	0.196	NA	0.915888
60	SVM	15	original	Villar et al. liver	Villar et al. liver	Btau	Mdom	10x	TRUE	FALSE	FALSE	FALSE	FALSE	0.695	NA	0.927904	0.182	NA	0.79476
61	SVM	15	original	Villar et al. liver	Villar et al. liver	Cfam	Hsap	10x	TRUE	FALSE	FALSE	FALSE	FALSE	0.685	NA	0.912117	0.169	NA	0.725322
62	SVM	15	original	Villar et al. liver	Villar et al. liver	Cfam	Mmul	10x	TRUE	FALSE	FALSE	FALSE	FALSE	0.702	NA	0.957708	0.195	NA	0.878378
63	SVM	15	original	Villar et al. liver	Villar et al. liver	Cfam	Mmus	10x	TRUE	FALSE	FALSE	FALSE	FALSE	0.736	NA	0.960836	0.228	NA	0.870229
64	SVM	15	original	Villar et al. liver	Villar et al. liver	Cfam	Btau	10x	TRUE	FALSE	FALSE	FALSE	FALSE	0.711	NA	0.951807	0.197	NA	0.875556
65	SVM	15	original	Villar et al. liver	Villar et al. liver	Cfam	Cfam	10x	TRUE	FALSE	FALSE	FALSE	TRUE	0.729	0.00427411	1	0.214	0.00682343	1
66	SVM	15	original	Villar et al. liver	Villar et al. liver	Cfam	Mdom	10x	TRUE	FALSE	FALSE	FALSE	FALSE	0.697	NA	0.930574	0.182	NA	0.79476
67	SVM	15	original	Villar et al. liver	Villar et al. liver	Mdom	Hsap	10x	TRUE	FALSE	FALSE	FALSE	FALSE	0.686	NA	0.913449	0.181	NA	0.776824
68	SVM	15	original	Villar et al. liver	Villar et al. liver	Mdom	Mmul	10x	TRUE	FALSE	FALSE	FALSE	FALSE	0.67	NA	0.914052	0.176	NA	0.792793
69	SVM	15	original	Villar et al. liver	Villar et al. liver	Mdom	Mmus	10x	TRUE	FALSE	FALSE	FALSE	FALSE	0.725	NA	0.946475	0.22	NA	0.839695
70	SVM	15	original	Villar et al. liver	Villar et al. liver	Mdom	Btau	10x	TRUE	FALSE	FALSE	FALSE	FALSE	0.696	NA	0.931727	0.184	NA	0.817778
71	SVM	15	original	Villar et al. liver	Villar et al. liver	Mdom	Cfam	10x	TRUE	FALSE	FALSE	FALSE	FALSE	0.682	NA	0.935528	0.185	NA	0.864486
72	SVM	15	original	Villar et al. liver	Villar et al. liver	Mdom	Mdom	10x	TRUE	FALSE	FALSE	FALSE	TRUE	0.749	0.00444546	1	0.229	0.00846044	1
73	SVM	15	original	Villar et al. liver	Villar et al. liver	Hsap	Hsap	10x	FALSE	FALSE	TRUE	FALSE	TRUE	0.877	NA	1	0.344	NA	1
74	SVM	15	original	Villar et al. liver	Villar et al. liver	Hsap	Mmul	10x	FALSE	FALSE	TRUE	FALSE	FALSE	0.834	NA	0.985816	0.27	NA	0.921502
75	SVM	15	original	Villar et al. liver	Villar et al. liver	Hsap	Mmus	10x	FALSE	FALSE	TRUE	FALSE	FALSE	0.79	NA	0.954106	0.227	NA	0.819495
76	SVM	15	original	Villar et al. liver	Villar et al. liver	Hsap	Btau	10x	FALSE	FALSE	TRUE	FALSE	FALSE	0.685	NA	0.877081	0.166	NA	0.680328
77	SVM	15	original	Villar et al. liver	Villar et al. liver	Hsap	Cfam	10x	FALSE	FALSE	TRUE	FALSE	FALSE	0.663	NA	1.07108	0.153	NA	1.08511
78	SVM	15	original	Villar et al. liver	Villar et al. liver	Hsap	Mdom	10x	FALSE	FALSE	TRUE	FALSE	FALSE	0.782	NA	1.06831	0.238	NA	1.18408
79	SVM	15	original	Villar et al. liver	Villar et al. liver	Mmul	Hsap	10x	FALSE	FALSE	TRUE	FALSE	FALSE	0.887	NA	1.0114	0.357	NA	1.03779
80	SVM	15	original	Villar et al. liver	Villar et al. liver	Mmul	Mmul	10x	FALSE	FALSE	TRUE	FALSE	TRUE	0.846	0.0151251	1	0.293	0.0349217	1
81	SVM	15	original	Villar et al. liver	Villar et al. liver	Mmul	Mmus	10x	FALSE	FALSE	TRUE	FALSE	FALSE	0.807	NA	0.974638	0.241	NA	0.870036
82	SVM	15	original	Villar et al. liver	Villar et al. liver	Mmul	Btau	10x	FALSE	FALSE	TRUE	FALSE	FALSE	0.715	NA	0.915493	0.179	NA	0.733607
83	SVM	15	original	Villar et al. liver	Villar et al. liver	Mmul	Cfam	10x	FALSE	FALSE	TRUE	FALSE	FALSE	0.669	NA	1.08078	0.156	NA	1.10638
84	SVM	15	original	Villar et al. liver	Villar et al. liver	Mmul	Mdom	10x	FALSE	FALSE	TRUE	FALSE	FALSE	0.802	NA	1.09563	0.283	NA	1.40796
85	SVM	15	original	Villar et al. liver	Villar et al. liver	Mmus	Hsap	10x	FALSE	FALSE	TRUE	FALSE	FALSE	0.846	NA	0.964652	0.302	NA	0.877907
86	SVM	15	original	Villar et al. liver	Villar et al. liver	Mmus	Mmul	10x	FALSE	FALSE	TRUE	FALSE	FALSE	0.815	NA	0.963357	0.254	NA	0.866894
87	SVM	15	original	Villar et al. liver	Villar et al. liver	Mmus	Mmus	10x	FALSE	FALSE	TRUE	FALSE	TRUE	0.828	0.0166726	1	0.277	0.042213	1
88	SVM	15	original	Villar et al. liver	Villar et al. liver	Mmus	Btau	10x	FALSE	FALSE	TRUE	FALSE	FALSE	0.7	NA	0.896287	0.179	NA	0.733607
89	SVM	15	original	Villar et al. liver	Villar et al. liver	Mmus	Cfam	10x	FALSE	FALSE	TRUE	FALSE	FALSE	0.644	NA	1.04039	0.151	NA	1.07092
90	SVM	15	original	Villar et al. liver	Villar et al. liver	Mmus	Mdom	10x	FALSE	FALSE	TRUE	FALSE	FALSE	0.789	NA	1.07787	0.256	NA	1.27363
91	SVM	15	original	Villar et al. liver	Villar et al. liver	Btau	Hsap	10x	FALSE	FALSE	TRUE	FALSE	FALSE	0.893	NA	1.01824	0.384	NA	1.11628
92	SVM	15	original	Villar et al. liver	Villar et al. liver	Btau	Mmul	10x	FALSE	FALSE	TRUE	FALSE	FALSE	0.859	NA	1.01537	0.321	NA	1.09556
93	SVM	15	original	Villar et al. liver	Villar et al. liver	Btau	Mmus	10x	FALSE	FALSE	TRUE	FALSE	FALSE	0.845	NA	1.02053	0.307	NA	1.1083
94	SVM	15	original	Villar et al. liver	Villar et al. liver	Btau	Btau	10x	FALSE	FALSE	TRUE	FALSE	TRUE	0.781	0.00903608	1	0.244	0.0195392	1
95	SVM	15	original	Villar et al. liver	Villar et al. liver	Btau	Cfam	10x	FALSE	FALSE	TRUE	FALSE	FALSE	0.691	NA	1.11632	0.178	NA	1.26241
96	SVM	15	original	Villar et al. liver	Villar et al. liver	Btau	Mdom	10x	FALSE	FALSE	TRUE	FALSE	FALSE	0.808	NA	1.10383	0.306	NA	1.52239
97	SVM	15	original	Villar et al. liver	Villar et al. liver	Cfam	Hsap	10x	FALSE	FALSE	TRUE	FALSE	FALSE	0.854	NA	0.973774	0.295	NA	0.857558
98	SVM	15	original	Villar et al. liver	Villar et al. liver	Cfam	Mmul	10x	FALSE	FALSE	TRUE	FALSE	FALSE	0.813	NA	0.960993	0.253	NA	0.863481
99	SVM	15	original	Villar et al. liver	Villar et al. liver	Cfam	Mmus	10x	FALSE	FALSE	TRUE	FALSE	FALSE	0.762	NA	0.92029	0.206	NA	0.743682
100	SVM	15	original	Villar et al. liver	Villar et al. liver	Cfam	Btau	10x	FALSE	FALSE	TRUE	FALSE	FALSE	0.647	NA	0.828425	0.149	NA	0.610656
101	SVM	15	original	Villar et al. liver	Villar et al. liver	Cfam	Cfam	10x	FALSE	FALSE	TRUE	FALSE	TRUE	0.619	0.0414612	1	0.141	0.0295727	1
102	SVM	15	original	Villar et al. liver	Villar et al. liver	Cfam	Mdom	10x	FALSE	FALSE	TRUE	FALSE	FALSE	0.747	NA	1.02049	0.21	NA	1.04478
103	SVM	15	original	Villar et al. liver	Villar et al. liver	Mdom	Hsap	10x	FALSE	FALSE	TRUE	FALSE	FALSE	0.825	NA	0.940707	0.268	NA	0.77907
104	SVM	15	original	Villar et al. liver	Villar et al. liver	Mdom	Mmul	10x	FALSE	FALSE	TRUE	FALSE	FALSE	0.788	NA	0.931442	0.225	NA	0.767918
105	SVM	15	original	Villar et al. liver	Villar et al. liver	Mdom	Mmus	10x	FALSE	FALSE	TRUE	FALSE	FALSE	0.757	NA	0.914251	0.2	NA	0.722022
106	SVM	15	original	Villar et al. liver	Villar et al. liver	Mdom	Btau	10x	FALSE	FALSE	TRUE	FALSE	FALSE	0.645	NA	0.825864	0.148	NA	0.606557
107	SVM	15	original	Villar et al. liver	Villar et al. liver	Mdom	Cfam	10x	FALSE	FALSE	TRUE	FALSE	FALSE	0.617	NA	0.996769	0.134	NA	0.950355
108	SVM	15	original	Villar et al. liver	Villar et al. liver	Mdom	Mdom	10x	FALSE	FALSE	TRUE	FALSE	TRUE	0.732	0.0296733	1	0.201	0.0403499	1
109	SVM	15	original	Villar et al. liver	Villar et al. liver	Hsap	Hsap	10x	TRUE	TRUE	FALSE	FALSE	TRUE	0.709	0.00394551	1	0.191	0.00339015	1
110	SVM	15	original	Villar et al. liver	Villar et al. liver	Hsap	Mmul	10x	TRUE	TRUE	FALSE	FALSE	FALSE	0.698	NA	0.984485	0.191	NA	0.989637
111	SVM	15	original	Villar et al. liver	Villar et al. liver	Hsap	Mmus	10x	TRUE	TRUE	FALSE	FALSE	FALSE	0.725	NA	0.947712	0.207	NA	0.831325
112	SVM	15	original	Villar et al. liver	Villar et al. liver	Hsap	Btau	10x	TRUE	TRUE	FALSE	FALSE	FALSE	0.681	NA	0.96733	0.173	NA	0.925134
113	SVM	15	original	Villar et al. liver	Villar et al. liver	Hsap	Cfam	10x	TRUE	TRUE	FALSE	FALSE	FALSE	0.694	NA	0.97609	0.184	NA	0.948454
114	SVM	15	original	Villar et al. liver	Villar et al. liver	Hsap	Mdom	10x	TRUE	TRUE	FALSE	FALSE	FALSE	0.705	NA	0.895807	0.197	NA	0.732342
115	SVM	15	original	Villar et al. liver	Villar et al. liver	Mmul	Hsap	10x	TRUE	TRUE	FALSE	FALSE	FALSE	0.696	NA	0.981664	0.181	NA	0.947644
116	SVM	15	original	Villar et al. liver	Villar et al. liver	Mmul	Mmul	10x	TRUE	TRUE	FALSE	FALSE	TRUE	0.709	0.00528891	1	0.193	0.00418924	1
117	SVM	15	original	Villar et al. liver	Villar et al. liver	Mmul	Mmus	10x	TRUE	TRUE	FALSE	FALSE	FALSE	0.725	NA	0.947712	0.201	NA	0.807229
118	SVM	15	original	Villar et al. liver	Villar et al. liver	Mmul	Btau	10x	TRUE	TRUE	FALSE	FALSE	FALSE	0.676	NA	0.960227	0.165	NA	0.882353
119	SVM	15	original	Villar et al. liver	Villar et al. liver	Mmul	Cfam	10x	TRUE	TRUE	FALSE	FALSE	FALSE	0.699	NA	0.983122	0.184	NA	0.948454
120	SVM	15	original	Villar et al. liver	Villar et al. liver	Mmul	Mdom	10x	TRUE	TRUE	FALSE	FALSE	FALSE	0.687	NA	0.872935	0.182	NA	0.67658
121	SVM	15	original	Villar et al. liver	Villar et al. liver	Mmus	Hsap	10x	TRUE	TRUE	FALSE	FALSE	FALSE	0.668	NA	0.942172	0.174	NA	0.910995
122	SVM	15	original	Villar et al. liver	Villar et al. liver	Mmus	Mmul	10x	TRUE	TRUE	FALSE	FALSE	FALSE	0.667	NA	0.940762	0.18	NA	0.932642
123	SVM	15	original	Villar et al. liver	Villar et al. liver	Mmus	Mmus	10x	TRUE	TRUE	FALSE	FALSE	TRUE	0.765	0.00644045	1	0.249	0.00647661	1
124	SVM	15	original	Villar et al. liver	Villar et al. liver	Mmus	Btau	10x	TRUE	TRUE	FALSE	FALSE	FALSE	0.675	NA	0.958807	0.176	NA	0.941176
125	SVM	15	original	Villar et al. liver	Villar et al. liver	Mmus	Cfam	10x	TRUE	TRUE	FALSE	FALSE	FALSE	0.676	NA	0.950774	0.181	NA	0.93299
126	SVM	15	original	Villar et al. liver	Villar et al. liver	Mmus	Mdom	10x	TRUE	TRUE	FALSE	FALSE	FALSE	0.699	NA	0.888183	0.197	NA	0.732342
127	SVM	15	original	Villar et al. liver	Villar et al. liver	Btau	Hsap	10x	TRUE	TRUE	FALSE	FALSE	FALSE	0.684	NA	0.964739	0.177	NA	0.926702
128	SVM	15	original	Villar et al. liver	Villar et al. liver	Btau	Mmul	10x	TRUE	TRUE	FALSE	FALSE	FALSE	0.685	NA	0.96615	0.181	NA	0.937824
129	SVM	15	original	Villar et al. liver	Villar et al. liver	Btau	Mmus	10x	TRUE	TRUE	FALSE	FALSE	FALSE	0.732	NA	0.956863	0.211	NA	0.84739
130	SVM	15	original	Villar et al. liver	Villar et al. liver	Btau	Btau	10x	TRUE	TRUE	FALSE	FALSE	TRUE	0.704	0.00514035	1	0.187	0.00636244	1
131	SVM	15	original	Villar et al. liver	Villar et al. liver	Btau	Cfam	10x	TRUE	TRUE	FALSE	FALSE	FALSE	0.7	NA	0.984529	0.184	NA	0.948454
132	SVM	15	original	Villar et al. liver	Villar et al. liver	Btau	Mdom	10x	TRUE	TRUE	FALSE	FALSE	FALSE	0.706	NA	0.897078	0.191	NA	0.710037
133	SVM	15	original	Villar et al. liver	Villar et al. liver	Cfam	Hsap	10x	TRUE	TRUE	FALSE	FALSE	FALSE	0.676	NA	0.953456	0.164	NA	0.858639
134	SVM	15	original	Villar et al. liver	Villar et al. liver	Cfam	Mmul	10x	TRUE	TRUE	FALSE	FALSE	FALSE	0.687	NA	0.96897	0.179	NA	0.927461
135	SVM	15	original	Villar et al. liver	Villar et al. liver	Cfam	Mmus	10x	TRUE	TRUE	FALSE	FALSE	FALSE	0.729	NA	0.952941	0.209	NA	0.839357
136	SVM	15	original	Villar et al. liver	Villar et al. liver	Cfam	Btau	10x	TRUE	TRUE	FALSE	FALSE	FALSE	0.684	NA	0.971591	0.173	NA	0.925134
137	SVM	15	original	Villar et al. liver	Villar et al. liver	Cfam	Cfam	10x	TRUE	TRUE	FALSE	FALSE	TRUE	0.711	NA	1	0.194	NA	1
138	SVM	15	original	Villar et al. liver	Villar et al. liver	Cfam	Mdom	10x	TRUE	TRUE	FALSE	FALSE	FALSE	0.697	NA	0.885642	0.186	NA	0.69145
139	SVM	15	original	Villar et al. liver	Villar et al. liver	Mdom	Hsap	10x	TRUE	TRUE	FALSE	FALSE	FALSE	0.632	NA	0.891396	0.144	NA	0.753927
140	SVM	15	original	Villar et al. liver	Villar et al. liver	Mdom	Mmul	10x	TRUE	TRUE	FALSE	FALSE	FALSE	0.623	NA	0.878702	0.144	NA	0.746114
141	SVM	15	original	Villar et al. liver	Villar et al. liver	Mdom	Mmus	10x	TRUE	TRUE	FALSE	FALSE	FALSE	0.702	NA	0.917647	0.187	NA	0.751004
142	SVM	15	original	Villar et al. liver	Villar et al. liver	Mdom	Btau	10x	TRUE	TRUE	FALSE	FALSE	FALSE	0.651	NA	0.924716	0.155	NA	0.828877
143	SVM	15	original	Villar et al. liver	Villar et al. liver	Mdom	Cfam	10x	TRUE	TRUE	FALSE	FALSE	FALSE	0.641	NA	0.901547	0.15	NA	0.773196
144	SVM	15	original	Villar et al. liver	Villar et al. liver	Mdom	Mdom	10x	TRUE	TRUE	FALSE	FALSE	TRUE	0.787	0.00447072	1	0.269	0.009147	1
145	gappy kmer SVM (k=2, m=1)	15	original	Villar et al. liver	Villar et al. liver	Hsap	Hsap	10x	FALSE	FALSE	FALSE	FALSE	TRUE	0.818281	NA	1	0.319404	0.00879797	1
146	mismatch kmer SVM (k=5, m=1)	15	original	Villar et al. liver	Villar et al. liver	Hsap	Hsap	10x	FALSE	FALSE	FALSE	FALSE	TRUE	0.817987	NA	1	0.312703	0.00745212	1
147	SVM	15	original	Cotney et al. limb	Cotney et al. limb	Hsap	Hsap	10x	FALSE	FALSE	FALSE	FALSE	TRUE	0.889	0.00312089	1	0.443	0.00650383	1
148	SVM	15	original	Cotney et al. limb	Cotney et al. limb	Hsap	Mmul	10x	FALSE	FALSE	FALSE	FALSE	FALSE	0.864	NA	0.962138	0.409	NA	0.88913
149	SVM	15	original	Cotney et al. limb	Cotney et al. limb	Hsap	Mmus	10x	FALSE	FALSE	FALSE	FALSE	FALSE	0.796	NA	0.89038	0.294	NA	0.690141
150	SVM	15	original	Cotney et al. limb	Cotney et al. limb	Mmul	Hsap	10x	FALSE	FALSE	FALSE	FALSE	FALSE	0.862	NA	0.969629	0.352	NA	0.794582
151	SVM	15	original	Cotney et al. limb	Cotney et al. limb	Mmul	Mmul	10x	FALSE	FALSE	FALSE	FALSE	TRUE	0.898	0.00123548	1	0.46	0.00365357	1
152	SVM	15	original	Cotney et al. limb	Cotney et al. limb	Mmul	Mmus	10x	FALSE	FALSE	FALSE	FALSE	FALSE	0.87	NA	0.973154	0.377	NA	0.884977
153	SVM	15	original	Cotney et al. limb	Cotney et al. limb	Mmus	Hsap	10x	FALSE	FALSE	FALSE	FALSE	FALSE	0.823	NA	0.925759	0.292	NA	0.659142
154	SVM	15	original	Cotney et al. limb	Cotney et al. limb	Mmus	Mmul	10x	FALSE	FALSE	FALSE	FALSE	FALSE	0.874	NA	0.973274	0.421	NA	0.915217
155	SVM	15	original	Cotney et al. limb	Cotney et al. limb	Mmus	Mmus	10x	FALSE	FALSE	FALSE	FALSE	TRUE	0.894	0.00129706	1	0.426	0.00536924	1
156	SVM	15	original	Cotney et al. limb	Cotney et al. limb	Hsap	Hsap	10x	TRUE	FALSE	FALSE	FALSE	TRUE	0.829	0.00428926	1	0.334	0.00932006	1
157	SVM	15	original	Cotney et al. limb	Cotney et al. limb	Hsap	Mmul	10x	TRUE	FALSE	FALSE	FALSE	FALSE	0.746	NA	0.965071	0.262	NA	0.97037
158	SVM	15	original	Cotney et al. limb	Cotney et al. limb	Hsap	Mmus	10x	TRUE	FALSE	FALSE	FALSE	FALSE	0.664	NA	0.878307	0.169	NA	0.725322
159	SVM	15	original	Cotney et al. limb	Cotney et al. limb	Mmul	Hsap	10x	TRUE	FALSE	FALSE	FALSE	FALSE	0.806	NA	0.972256	0.291	NA	0.871257
160	SVM	15	original	Cotney et al. limb	Cotney et al. limb	Mmul	Mmul	10x	TRUE	FALSE	FALSE	FALSE	TRUE	0.773	0.00186407	1	0.27	0.0037957	1
161	SVM	15	original	Cotney et al. limb	Cotney et al. limb	Mmul	Mmus	10x	TRUE	FALSE	FALSE	FALSE	FALSE	0.722	NA	0.955026	0.201	NA	0.862661
162	SVM	15	original	Cotney et al. limb	Cotney et al. limb	Mmus	Hsap	10x	TRUE	FALSE	FALSE	FALSE	FALSE	0.752	NA	0.907117	0.219	NA	0.655689
163	SVM	15	original	Cotney et al. limb	Cotney et al. limb	Mmus	Mmul	10x	TRUE	FALSE	FALSE	FALSE	FALSE	0.735	NA	0.950841	0.232	NA	0.859259
164	SVM	15	original	Cotney et al. limb	Cotney et al. limb	Mmus	Mmus	10x	TRUE	FALSE	FALSE	FALSE	TRUE	0.756	0.00354732	1	0.233	0.00360879	1
165	SVM	15	original	Reilly et al. brain	Reilly et al. brain	Hsap	Hsap	10x	FALSE	FALSE	FALSE	FALSE	TRUE	0.929	0.00187152	1	0.56	0.00859135	1
166	SVM	15	original	Reilly et al. brain	Reilly et al. brain	Hsap	Mmul	10x	FALSE	FALSE	FALSE	FALSE	FALSE	0.896	NA	0.993348	0.527	NA	0.972325
167	SVM	15	original	Reilly et al. brain	Reilly et al. brain	Hsap	Mmus	10x	FALSE	FALSE	FALSE	FALSE	FALSE	0.902	NA	0.982571	0.493	NA	0.904587
168	SVM	15	original	Reilly et al. brain	Reilly et al. brain	Mmul	Hsap	10x	FALSE	FALSE	FALSE	FALSE	FALSE	0.925	NA	0.995694	0.545	NA	0.973214
169	SVM	15	original	Reilly et al. brain	Reilly et al. brain	Mmul	Mmul	10x	FALSE	FALSE	FALSE	FALSE	TRUE	0.902	0.00192433	1	0.542	0.00507587	1
170	SVM	15	original	Reilly et al. brain	Reilly et al. brain	Mmul	Mmus	10x	FALSE	FALSE	FALSE	FALSE	FALSE	0.901	NA	0.981481	0.489	NA	0.897248
171	SVM	15	original	Reilly et al. brain	Reilly et al. brain	Mmus	Hsap	10x	FALSE	FALSE	FALSE	FALSE	FALSE	0.918	NA	0.988159	0.529	NA	0.944643
172	SVM	15	original	Reilly et al. brain	Reilly et al. brain	Mmus	Mmul	10x	FALSE	FALSE	FALSE	FALSE	FALSE	0.884	NA	0.980044	0.521	NA	0.961255
173	SVM	15	original	Reilly et al. brain	Reilly et al. brain	Mmus	Mmus	10x	FALSE	FALSE	FALSE	FALSE	TRUE	0.918	0.00113926	1	0.545	0.00561037	1
174	SVM	15	original	Reilly et al. brain	Reilly et al. brain	Hsap	Hsap	10x	TRUE	FALSE	FALSE	FALSE	TRUE	0.811	0.00264068	1	0.317	0.00487725	1
175	SVM	15	original	Reilly et al. brain	Reilly et al. brain	Hsap	Mmul	10x	TRUE	FALSE	FALSE	FALSE	FALSE	0.756	NA	0.954545	0.347	NA	0.963889
176	SVM	15	original	Reilly et al. brain	Reilly et al. brain	Hsap	Mmus	10x	TRUE	FALSE	FALSE	FALSE	FALSE	0.79	NA	0.954106	0.295	NA	0.877976
177	SVM	15	original	Reilly et al. brain	Reilly et al. brain	Mmul	Hsap	10x	TRUE	FALSE	FALSE	FALSE	FALSE	0.779	NA	0.960543	0.266	NA	0.839117
178	SVM	15	original	Reilly et al. brain	Reilly et al. brain	Mmul	Mmul	10x	TRUE	FALSE	FALSE	FALSE	TRUE	0.792	0.00296458	1	0.36	0.00448842	1
179	SVM	15	original	Reilly et al. brain	Reilly et al. brain	Mmul	Mmus	10x	TRUE	FALSE	FALSE	FALSE	FALSE	0.773	NA	0.933575	0.256	NA	0.761905
180	SVM	15	original	Reilly et al. brain	Reilly et al. brain	Mmus	Hsap	10x	TRUE	FALSE	FALSE	FALSE	FALSE	0.777	NA	0.958076	0.247	NA	0.77918
181	SVM	15	original	Reilly et al. brain	Reilly et al. brain	Mmus	Mmul	10x	TRUE	FALSE	FALSE	FALSE	FALSE	0.734	NA	0.926768	0.298	NA	0.827778
182	SVM	15	original	Reilly et al. brain	Reilly et al. brain	Mmus	Mmus	10x	TRUE	FALSE	FALSE	FALSE	TRUE	0.828	0.00225144	1	0.336	0.0077128	1
183	SVM	15	original	Villar et al. liver	Villar et al. liver	Hsap	Mmus	10x	FALSE	FALSE	FALSE	TRUE	FALSE	0.804	NA	0.962874	0.289	NA	0.867868
184	SVM	15	original	Villar et al. liver	Villar et al. liver	Hsap	Btau	10x	FALSE	FALSE	FALSE	TRUE	FALSE	0.78	NA	0.957055	0.268	NA	0.899329
185	SVM	15	original	Villar et al. liver	Villar et al. liver	Hsap	Cfam	10x	FALSE	FALSE	FALSE	TRUE	FALSE	0.731	NA	0.968212	0.208	NA	0.885106
186	SVM	15	original	Villar et al. liver	Villar et al. liver	Mmus	Mmus	10x	FALSE	FALSE	FALSE	TRUE	TRUE	0.835	0.00562005	1	0.333	0.0150136	1
187	SVM	15	original	Villar et al. liver	Villar et al. liver	Btau	Btau	10x	FALSE	FALSE	FALSE	TRUE	TRUE	0.815	0.00306953	1	0.298	0.00926422	1
188	SVM	15	original	Villar et al. liver	Villar et al. liver	Cfam	Cfam	10x	FALSE	FALSE	FALSE	TRUE	TRUE	0.755	0.00317311	1	0.235	0.00784507	1
189	SVM	15	original	VISTA branchialarch	VISTA branchialarch	Hsap	Hsap	10x	FALSE	FALSE	FALSE	FALSE	TRUE	0.822	NA	1	0.389	NA	1
190	SVM	15	original	VISTA branchialarch	VISTA branchialarch	Hsap	Mmus	10x	FALSE	FALSE	FALSE	FALSE	FALSE	0.791	NA	0.997478	0.296	NA	0.868035
191	SVM	15	original	VISTA branchialarch	VISTA branchialarch	Mmus	Hsap	10x	FALSE	FALSE	FALSE	FALSE	FALSE	0.816	NA	0.992701	0.377	NA	0.969152
192	SVM	15	original	VISTA branchialarch	VISTA branchialarch	Mmus	Mmus	10x	FALSE	FALSE	FALSE	FALSE	TRUE	0.793	0.095074	1	0.341	0.160411	1
193	SVM	15	original	VISTA forebrain	VISTA forebrain	Hsap	Hsap	10x	FALSE	FALSE	FALSE	FALSE	TRUE	0.919	NA	1	0.638	NA	1
194	SVM	15	original	VISTA forebrain	VISTA forebrain	Hsap	Mmus	10x	FALSE	FALSE	FALSE	FALSE	FALSE	0.762	NA	1.06723	0.242	NA	1.14151
195	SVM	15	original	VISTA forebrain	VISTA forebrain	Mmus	Hsap	10x	FALSE	FALSE	FALSE	FALSE	FALSE	0.801	NA	0.8716	0.305	NA	0.478056
196	SVM	15	original	VISTA forebrain	VISTA forebrain	Mmus	Mmus	10x	FALSE	FALSE	FALSE	FALSE	TRUE	0.714	0.0994633	1	0.212	0.168847	1
197	SVM	15	original	VISTA midbrain	VISTA midbrain	Hsap	Hsap	10x	FALSE	FALSE	FALSE	FALSE	TRUE	0.898	NA	1	0.562	NA	1
198	SVM	15	original	VISTA midbrain	VISTA midbrain	Hsap	Mmus	10x	FALSE	FALSE	FALSE	FALSE	FALSE	0.76	NA	0.942928	0.282	NA	0.706767
199	SVM	15	original	VISTA midbrain	VISTA midbrain	Mmus	Hsap	10x	FALSE	FALSE	FALSE	FALSE	FALSE	0.785	NA	0.874165	0.346	NA	0.615658
200	SVM	15	original	VISTA midbrain	VISTA midbrain	Mmus	Mmus	10x	FALSE	FALSE	FALSE	FALSE	TRUE	0.806	NA	1	0.399	NA	1
201	SVM	15	original	VISTA hindbrain	VISTA hindbrain	Hsap	Hsap	10x	FALSE	FALSE	FALSE	FALSE	TRUE	0.895	NA	1	0.556	NA	1
202	SVM	15	original	VISTA hindbrain	VISTA hindbrain	Hsap	Mmus	10x	FALSE	FALSE	FALSE	FALSE	FALSE	0.821	NA	1.02242	0.361	NA	1.04335
203	SVM	15	original	VISTA hindbrain	VISTA hindbrain	Mmus	Hsap	10x	FALSE	FALSE	FALSE	FALSE	FALSE	0.753	NA	0.841341	0.281	NA	0.505396
204	SVM	15	original	VISTA hindbrain	VISTA hindbrain	Mmus	Mmus	10x	FALSE	FALSE	FALSE	FALSE	TRUE	0.803	NA	1	0.346	NA	1
205	SVM	15	original	VISTA heart	VISTA heart	Hsap	Hsap	10x	FALSE	FALSE	FALSE	FALSE	TRUE	0.824	NA	1	0.366	NA	1
206	SVM	15	original	VISTA heart	VISTA heart	Hsap	Mmus	10x	FALSE	FALSE	FALSE	FALSE	FALSE	0.743	NA	0.963684	0.226	NA	0.738562
207	SVM	15	original	VISTA heart	VISTA heart	Mmus	Hsap	10x	FALSE	FALSE	FALSE	FALSE	FALSE	0.825	NA	1.00121	0.328	NA	0.896175
208	SVM	15	original	VISTA heart	VISTA heart	Mmus	Mmus	10x	FALSE	FALSE	FALSE	FALSE	TRUE	0.771	NA	1	0.306	NA	1
209	SVM	15	original	VISTA vistalimb	VISTA vistalimb	Hsap	Hsap	10x	FALSE	FALSE	FALSE	FALSE	TRUE	0.811	NA	1	0.432	NA	1
210	SVM	15	original	VISTA vistalimb	VISTA vistalimb	Hsap	Mmus	10x	FALSE	FALSE	FALSE	FALSE	FALSE	0.786	NA	1.00899	0.304	NA	1.10545
211	SVM	15	original	VISTA vistalimb	VISTA vistalimb	Mmus	Hsap	10x	FALSE	FALSE	FALSE	FALSE	FALSE	0.79	NA	0.974106	0.312	NA	0.722222
212	SVM	15	original	VISTA vistalimb	VISTA vistalimb	Mmus	Mmus	10x	FALSE	FALSE	FALSE	FALSE	TRUE	0.779	NA	1	0.275	NA	1
213	SVM	15	original	VISTA branchialarch	VISTA branchialarch	Hsap	Hsap	10x	TRUE	FALSE	FALSE	FALSE	TRUE	0.808	NA	1	0.361	NA	1
214	SVM	15	original	VISTA branchialarch	VISTA branchialarch	Hsap	Mmus	10x	TRUE	FALSE	FALSE	FALSE	FALSE	0.787	NA	1.10689	0.371	NA	1.95263
215	SVM	15	original	VISTA branchialarch	VISTA branchialarch	Mmus	Hsap	10x	TRUE	FALSE	FALSE	FALSE	FALSE	0.807	NA	0.998762	0.348	NA	0.963989
216	SVM	15	original	VISTA branchialarch	VISTA branchialarch	Mmus	Mmus	10x	TRUE	FALSE	FALSE	FALSE	TRUE	0.711	0.101663	1	0.19	0.0688891	1
217	SVM	15	original	VISTA forebrain	VISTA forebrain	Hsap	Hsap	10x	TRUE	FALSE	FALSE	FALSE	TRUE	0.908	NA	1	0.634	NA	1
218	SVM	15	original	VISTA forebrain	VISTA forebrain	Hsap	Mmus	10x	TRUE	FALSE	FALSE	FALSE	FALSE	0.766	NA	1.07584	0.256	NA	0.944649
219	SVM	15	original	VISTA forebrain	VISTA forebrain	Mmus	Hsap	10x	TRUE	FALSE	FALSE	FALSE	FALSE	0.839	NA	0.924009	0.402	NA	0.634069
220	SVM	15	original	VISTA forebrain	VISTA forebrain	Mmus	Mmus	10x	TRUE	FALSE	FALSE	FALSE	TRUE	0.712	NA	1	0.271	NA	1
221	SVM	15	original	VISTA midbrain	VISTA midbrain	Hsap	Hsap	10x	TRUE	FALSE	FALSE	FALSE	TRUE	0.907	NA	1	0.654	NA	1
222	SVM	15	original	VISTA midbrain	VISTA midbrain	Hsap	Mmus	10x	TRUE	FALSE	FALSE	FALSE	FALSE	0.78	NA	1.16766	0.317	NA	1.77095
223	SVM	15	original	VISTA midbrain	VISTA midbrain	Mmus	Hsap	10x	TRUE	FALSE	FALSE	FALSE	FALSE	0.818	NA	0.901874	0.436	NA	0.666667
224	SVM	15	original	VISTA midbrain	VISTA midbrain	Mmus	Mmus	10x	TRUE	FALSE	FALSE	FALSE	TRUE	0.668	0.0888034	1	0.179	0.0929117	1
225	SVM	15	original	VISTA hindbrain	VISTA hindbrain	Hsap	Hsap	10x	TRUE	FALSE	FALSE	FALSE	TRUE	0.883	NA	1	0.554	NA	1
226	SVM	15	original	VISTA hindbrain	VISTA hindbrain	Hsap	Mmus	10x	TRUE	FALSE	FALSE	FALSE	FALSE	0.769	NA	0.98212	0.266	NA	0.926829
227	SVM	15	original	VISTA hindbrain	VISTA hindbrain	Mmus	Hsap	10x	TRUE	FALSE	FALSE	FALSE	FALSE	0.744	NA	0.842582	0.29	NA	0.523466
228	SVM	15	original	VISTA hindbrain	VISTA hindbrain	Mmus	Mmus	10x	TRUE	FALSE	FALSE	FALSE	TRUE	0.783	NA	1	0.287	NA	1
229	SVM	15	original	VISTA heart	VISTA heart	Hsap	Hsap	10x	TRUE	FALSE	FALSE	FALSE	TRUE	0.717	NA	1	0.204	NA	1
230	SVM	15	original	VISTA heart	VISTA heart	Hsap	Mmus	10x	TRUE	FALSE	FALSE	FALSE	FALSE	0.667	NA	0.897712	0.178	NA	0.868293
231	SVM	15	original	VISTA heart	VISTA heart	Mmus	Hsap	10x	TRUE	FALSE	FALSE	FALSE	FALSE	0.697	NA	0.972106	0.142	NA	0.696078
232	SVM	15	original	VISTA heart	VISTA heart	Mmus	Mmus	10x	TRUE	FALSE	FALSE	FALSE	TRUE	0.743	0.0520636	1	0.205	0.0975086	1
233	SVM	15	original	VISTA vistalimb	VISTA vistalimb	Hsap	Hsap	10x	TRUE	FALSE	FALSE	FALSE	TRUE	0.828	NA	1	0.466	NA	1
234	SVM	15	original	VISTA vistalimb	VISTA vistalimb	Hsap	Mmus	10x	TRUE	FALSE	FALSE	FALSE	FALSE	0.768	NA	1.00261	0.306	NA	1.14179
235	SVM	15	original	VISTA vistalimb	VISTA vistalimb	Mmus	Hsap	10x	TRUE	FALSE	FALSE	FALSE	FALSE	0.797	NA	0.96256	0.346	NA	0.742489
236	SVM	15	original	VISTA vistalimb	VISTA vistalimb	Mmus	Mmus	10x	TRUE	FALSE	FALSE	FALSE	TRUE	0.766	NA	1	0.268	NA	1
237	SVM	15	original	non-VISTA Cotney et al. limb	non-H3K27ac VISTA limb	Hsap	Hsap	10x	FALSE	FALSE	FALSE	TRUE	FALSE	0.823	NA	1.02491	0.352	NA	0.904884
238	SVM	15	orginal	non-H3K27ac VISTA limb	non-H3K27ac VISTA limb	Hsap	Hsap	10x	FALSE	FALSE	FALSE	FALSE	TRUE	0.80346	0.0499081	1	0.38874	0.123326	1
239	SVM	15	original	Villar et al. liver	Roadmap Brain Hippocampus Middle	Hsap	Hsap	10x	FALSE	FALSE	FALSE	FALSE	FALSE	0.754	NA	0.919512	0.21	NA	0.673077
240	SVM	15	original	Villar et al. liver	Roadmap Pancreas	Hsap	Hsap	10x	FALSE	FALSE	FALSE	FALSE	FALSE	0.672	NA	0.883049	0.175	NA	0.845411
241	SVM	15	original	Villar et al. liver	Roadmap Liver, Adult	Hsap	Hsap	10x	FALSE	FALSE	FALSE	FALSE	FALSE	0.788	NA	0.968059	0.251	NA	0.796825
242	SVM	15	original	Villar et al. liver	Roadmap Gastric	Hsap	Hsap	10x	FALSE	FALSE	FALSE	FALSE	FALSE	0.733	NA	0.931385	0.209	NA	0.816406
243	SVM	15	original	Villar et al. liver	Roadmap Left Ventricle	Hsap	Hsap	10x	FALSE	FALSE	FALSE	FALSE	FALSE	0.779	NA	0.928486	0.245	NA	0.698006
244	SVM	15	original	Villar et al. liver	Roadmap Lung	Hsap	Hsap	10x	FALSE	FALSE	FALSE	FALSE	FALSE	0.739	NA	0.846506	0.225	NA	0.623269
245	SVM	15	original	Villar et al. liver	Roadmap Ovary	Hsap	Hsap	10x	FALSE	FALSE	FALSE	FALSE	FALSE	0.685	NA	0.825301	0.189	NA	0.667845
246	SVM	15	original	Villar et al. liver	Roadmap Bone Marrow Derived Mesenchymal Stem Cell Cultured Cells	Hsap	Hsap	10x	FALSE	FALSE	FALSE	FALSE	FALSE	0.697	NA	0.857319	0.168	NA	0.535032
247	SVM	15	original	Villar et al. liver	Roadmap CD14, Primary Cells	Hsap	Hsap	10x	FALSE	FALSE	FALSE	FALSE	FALSE	0.744	NA	0.880473	0.217	NA	0.649701
248	SVM	15	original	Villar et al. liver	Roadmap Brain Hippocampus Middle	Hsap	Hsap	10x	TRUE	FALSE	FALSE	FALSE	FALSE	0.683	NA	0.909454	0.172	NA	0.757709
249	SVM	15	original	Villar et al. liver	Roadmap Pancreas	Hsap	Hsap	10x	TRUE	FALSE	FALSE	FALSE	FALSE	0.617	NA	0.939117	0.142	NA	0.934211
250	SVM	15	original	Villar et al. liver	Roadmap Liver, Adult	Hsap	Hsap	10x	TRUE	FALSE	FALSE	FALSE	FALSE	0.755	NA	0.980519	0.238	NA	0.922481
251	SVM	15	original	Villar et al. liver	Roadmap Gastric	Hsap	Hsap	10x	TRUE	FALSE	FALSE	FALSE	FALSE	0.688	NA	0.962238	0.186	NA	0.934673
252	SVM	15	original	Villar et al. liver	Roadmap Left Ventricle	Hsap	Hsap	10x	TRUE	FALSE	FALSE	FALSE	FALSE	0.726	NA	0.933162	0.21	NA	0.795455
253	SVM	15	original	Villar et al. liver	Roadmap Lung	Hsap	Hsap	10x	TRUE	FALSE	FALSE	FALSE	FALSE	0.642	NA	0.891667	0.168	NA	0.792453
254	SVM	15	original	Villar et al. liver	Roadmap Ovary	Hsap	Hsap	10x	TRUE	FALSE	FALSE	FALSE	FALSE	0.608	NA	0.877345	0.145	NA	0.796703
255	SVM	15	original	Villar et al. liver	Roadmap Bone Marrow Derived Mesenchymal Stem Cell Cultured Cells	Hsap	Hsap	10x	TRUE	FALSE	FALSE	FALSE	FALSE	0.713	NA	0.893484	0.197	NA	0.674658
256	SVM	15	original	Villar et al. liver	Roadmap CD14, Primary Cells	Hsap	Hsap	10x	TRUE	FALSE	FALSE	FALSE	FALSE	0.645	NA	0.879945	0.154	NA	0.703196
257	SVM	15	original	Roadmap Brain Hippocampus Middle	Roadmap Brain Hippocampus Middle	Hsap	Hsap	10x	FALSE	FALSE	FALSE	FALSE	TRUE	0.82	0.00420858	1	0.312	0.00759478	1
258	SVM	15	original	Roadmap Pancreas	Roadmap Pancreas	Hsap	Hsap	10x	FALSE	FALSE	FALSE	FALSE	TRUE	0.761	0.00477376	1	0.207	0.00360267	1
259	SVM	15	original	Roadmap Liver, Adult	Roadmap Liver, Adult	Hsap	Hsap	10x	FALSE	FALSE	FALSE	FALSE	TRUE	0.814	0.00368684	1	0.315	0.00868229	1
260	SVM	15	original	Roadmap Gastric	Roadmap Gastric	Hsap	Hsap	10x	FALSE	FALSE	FALSE	FALSE	TRUE	0.787	0.0045993	1	0.256	0.00786587	1
261	SVM	15	original	Roadmap Left Ventricle	Roadmap Left Ventricle	Hsap	Hsap	10x	FALSE	FALSE	FALSE	FALSE	TRUE	0.839	0.00261003	1	0.351	0.00799705	1
262	SVM	15	original	Roadmap Lung	Roadmap Lung	Hsap	Hsap	10x	FALSE	FALSE	FALSE	FALSE	TRUE	0.873	0.00188044	1	0.361	0.00366217	1
263	SVM	15	original	Roadmap Ovary	Roadmap Ovary	Hsap	Hsap	10x	FALSE	FALSE	FALSE	FALSE	TRUE	0.83	0.00213866	1	0.283	0.00410013	1
264	SVM	15	original	Roadmap Bone Marrow Derived Mesenchymal Stem Cell Cultured Cells	Roadmap Bone Marrow Derived Mesenchymal Stem Cell Cultured Cells	Hsap	Hsap	10x	FALSE	FALSE	FALSE	FALSE	TRUE	0.813	0.00274532	1	0.314	0.00943545	1
265	SVM	15	original	Roadmap CD14, Primary Cells	Roadmap CD14, Primary Cells	Hsap	Hsap	10x	FALSE	FALSE	FALSE	FALSE	TRUE	0.845	0.00260724	1	0.334	0.00923925	1
266	SVM	15	original	Roadmap Brain Hippocampus Middle	Roadmap Brain Hippocampus Middle	Hsap	Hsap	10x	TRUE	FALSE	FALSE	FALSE	TRUE	0.751	0.00355846	1	0.227	0.00879049	1
267	SVM	15	original	Roadmap Pancreas	Roadmap Pancreas	Hsap	Hsap	10x	TRUE	FALSE	FALSE	FALSE	TRUE	0.657	0.00389291	1	0.152	0.00354889	1
268	SVM	15	original	Roadmap Liver, Adult	Roadmap Liver, Adult	Hsap	Hsap	10x	TRUE	FALSE	FALSE	FALSE	TRUE	0.77	0.00431022	1	0.258	0.00848283	1
269	SVM	15	original	Roadmap Gastric	Roadmap Gastric	Hsap	Hsap	10x	TRUE	FALSE	FALSE	FALSE	TRUE	0.715	0.00444579	1	0.199	0.00624808	1
270	SVM	15	original	Roadmap Left Ventricle	Roadmap Left Ventricle	Hsap	Hsap	10x	TRUE	FALSE	FALSE	FALSE	TRUE	0.778	0.00291313	1	0.264	0.00362976	1
271	SVM	15	original	Roadmap Lung	Roadmap Lung	Hsap	Hsap	10x	TRUE	FALSE	FALSE	FALSE	TRUE	0.72	0.00274571	1	0.212	0.00375496	1
272	SVM	15	original	Roadmap Ovary	Roadmap Ovary	Hsap	Hsap	10x	TRUE	FALSE	FALSE	FALSE	TRUE	0.693	0.00487546	1	0.182	0.00580308	1
273	SVM	15	original	Roadmap Bone Marrow Derived Mesenchymal Stem Cell Cultured Cells	Roadmap Bone Marrow Derived Mesenchymal Stem Cell Cultured Cells	Hsap	Hsap	10x	TRUE	FALSE	FALSE	FALSE	TRUE	0.798	0.00380148	1	0.292	0.00724739	1
274	SVM	15	original	Roadmap CD14, Primary Cells	Roadmap CD14, Primary Cells	Hsap	Hsap	10x	TRUE	FALSE	FALSE	FALSE	TRUE	0.733	0.0055201	1	0.219	0.00432334	1
275	CNN	NA	center 3000bp	Villar et al. liver	Villar et al. liver	Hsap	Hsap	1x	FALSE	FALSE	FALSE	FALSE	TRUE	0.855	NA	1	0.843	NA	1
276	CNN	NA	center 3000bp	Villar et al. liver	Villar et al. liver	Hsap	Mmul	1x	FALSE	FALSE	FALSE	FALSE	FALSE	0.821	NA	0.956876	0.818	NA	0.969194
277	CNN	NA	center 3000bp	Villar et al. liver	Villar et al. liver	Hsap	Mmus	1x	FALSE	FALSE	FALSE	FALSE	FALSE	0.841	NA	0.951357	0.82	NA	0.94579
278	CNN	NA	center 3000bp	Villar et al. liver	Villar et al. liver	Hsap	Btau	1x	FALSE	FALSE	FALSE	FALSE	FALSE	0.82	NA	0.942529	0.801	NA	0.935748
279	CNN	NA	center 3000bp	Villar et al. liver	Villar et al. liver	Hsap	Cfam	1x	FALSE	FALSE	FALSE	FALSE	FALSE	0.804	NA	0.931634	0.791	NA	0.928404
280	CNN	NA	center 3000bp	Villar et al. liver	Villar et al. liver	Hsap	Mdom	1x	FALSE	FALSE	FALSE	FALSE	FALSE	0.794	NA	0.941874	0.778	NA	0.94075
281	CNN	NA	center 3000bp	Villar et al. liver	Villar et al. liver	Mmul	Hsap	1x	FALSE	FALSE	FALSE	FALSE	FALSE	0.822	NA	0.961404	0.8	NA	0.948992
282	CNN	NA	center 3000bp	Villar et al. liver	Villar et al. liver	Mmul	Mmul	1x	FALSE	FALSE	FALSE	FALSE	TRUE	0.858	NA	1	0.844	NA	1
283	CNN	NA	center 3000bp	Villar et al. liver	Villar et al. liver	Mmul	Mmus	1x	FALSE	FALSE	FALSE	FALSE	FALSE	0.847	NA	0.958145	0.826	NA	0.95271
284	CNN	NA	center 3000bp	Villar et al. liver	Villar et al. liver	Mmul	Btau	1x	FALSE	FALSE	FALSE	FALSE	FALSE	0.825	NA	0.948276	0.802	NA	0.936916
285	CNN	NA	center 3000bp	Villar et al. liver	Villar et al. liver	Mmul	Cfam	1x	FALSE	FALSE	FALSE	FALSE	FALSE	0.824	NA	0.954809	0.81	NA	0.950704
286	CNN	NA	center 3000bp	Villar et al. liver	Villar et al. liver	Mmul	Mdom	1x	FALSE	FALSE	FALSE	FALSE	FALSE	0.798	NA	0.946619	0.781	NA	0.944377
287	CNN	NA	center 3000bp	Villar et al. liver	Villar et al. liver	Mmus	Hsap	1x	FALSE	FALSE	FALSE	FALSE	FALSE	0.749	NA	0.876023	0.74	NA	0.877817
288	CNN	NA	center 3000bp	Villar et al. liver	Villar et al. liver	Mmus	Mmul	1x	FALSE	FALSE	FALSE	FALSE	FALSE	0.767	NA	0.893939	0.773	NA	0.915877
289	CNN	NA	center 3000bp	Villar et al. liver	Villar et al. liver	Mmus	Mmus	1x	FALSE	FALSE	FALSE	FALSE	TRUE	0.884	NA	1	0.867	NA	1
290	CNN	NA	center 3000bp	Villar et al. liver	Villar et al. liver	Mmus	Btau	1x	FALSE	FALSE	FALSE	FALSE	FALSE	0.803	NA	0.922989	0.797	NA	0.931075
291	CNN	NA	center 3000bp	Villar et al. liver	Villar et al. liver	Mmus	Cfam	1x	FALSE	FALSE	FALSE	FALSE	FALSE	0.774	NA	0.896871	0.777	NA	0.911972
292	CNN	NA	center 3000bp	Villar et al. liver	Villar et al. liver	Mmus	Mdom	1x	FALSE	FALSE	FALSE	FALSE	FALSE	0.795	NA	0.94306	0.779	NA	0.941959
293	CNN	NA	center 3000bp	Villar et al. liver	Villar et al. liver	Btau	Hsap	1x	FALSE	FALSE	FALSE	FALSE	FALSE	0.763	NA	0.892398	0.739	NA	0.876631
294	CNN	NA	center 3000bp	Villar et al. liver	Villar et al. liver	Btau	Mmul	1x	FALSE	FALSE	FALSE	FALSE	FALSE	0.799	NA	0.931235	0.788	NA	0.933649
295	CNN	NA	center 3000bp	Villar et al. liver	Villar et al. liver	Btau	Mmus	1x	FALSE	FALSE	FALSE	FALSE	FALSE	0.857	NA	0.969457	0.838	NA	0.966551
296	CNN	NA	center 3000bp	Villar et al. liver	Villar et al. liver	Btau	Btau	1x	FALSE	FALSE	FALSE	FALSE	TRUE	0.87	NA	1	0.856	NA	1
297	CNN	NA	center 3000bp	Villar et al. liver	Villar et al. liver	Btau	Cfam	1x	FALSE	FALSE	FALSE	FALSE	FALSE	0.808	NA	0.936269	0.802	NA	0.941315
298	CNN	NA	center 3000bp	Villar et al. liver	Villar et al. liver	Btau	Mdom	1x	FALSE	FALSE	FALSE	FALSE	FALSE	0.793	NA	0.940688	0.777	NA	0.939541
299	CNN	NA	center 3000bp	Villar et al. liver	Villar et al. liver	Cfam	Hsap	1x	FALSE	FALSE	FALSE	FALSE	FALSE	0.758	NA	0.88655	0.729	NA	0.864769
300	CNN	NA	center 3000bp	Villar et al. liver	Villar et al. liver	Cfam	Mmul	1x	FALSE	FALSE	FALSE	FALSE	FALSE	0.713	NA	0.831002	0.607	NA	0.719194
301	CNN	NA	center 3000bp	Villar et al. liver	Villar et al. liver	Cfam	Mmus	1x	FALSE	FALSE	FALSE	FALSE	FALSE	0.857	NA	0.969457	0.84	NA	0.968858
302	CNN	NA	center 3000bp	Villar et al. liver	Villar et al. liver	Cfam	Btau	1x	FALSE	FALSE	FALSE	FALSE	FALSE	0.83	NA	0.954023	0.811	NA	0.94743
303	CNN	NA	center 3000bp	Villar et al. liver	Villar et al. liver	Cfam	Cfam	1x	FALSE	FALSE	FALSE	FALSE	TRUE	0.863	NA	1	0.852	NA	1
304	CNN	NA	center 3000bp	Villar et al. liver	Villar et al. liver	Cfam	Mdom	1x	FALSE	FALSE	FALSE	FALSE	FALSE	0.816	NA	0.967972	0.803	NA	0.970979
305	CNN	NA	center 3000bp	Villar et al. liver	Villar et al. liver	Mdom	Hsap	1x	FALSE	FALSE	FALSE	FALSE	FALSE	0.76	NA	0.888889	0.739	NA	0.876631
306	CNN	NA	center 3000bp	Villar et al. liver	Villar et al. liver	Mdom	Mmul	1x	FALSE	FALSE	FALSE	FALSE	FALSE	0.681	NA	0.793706	0.582	NA	0.689573
307	CNN	NA	center 3000bp	Villar et al. liver	Villar et al. liver	Mdom	Mmus	1x	FALSE	FALSE	FALSE	FALSE	FALSE	0.837	NA	0.946833	0.817	NA	0.94233
308	CNN	NA	center 3000bp	Villar et al. liver	Villar et al. liver	Mdom	Btau	1x	FALSE	FALSE	FALSE	FALSE	FALSE	0.782	NA	0.898851	0.759	NA	0.886682
309	CNN	NA	center 3000bp	Villar et al. liver	Villar et al. liver	Mdom	Cfam	1x	FALSE	FALSE	FALSE	FALSE	FALSE	0.787	NA	0.911935	0.772	NA	0.906103
310	CNN	NA	center 3000bp	Villar et al. liver	Villar et al. liver	Mdom	Mdom	1x	FALSE	FALSE	FALSE	FALSE	TRUE	0.843	NA	1	0.827	NA	1
311	SVM	15	center 3000bp	Villar et al. liver	Villar et al. liver	Btau	Btau	1x	FALSE	FALSE	FALSE	FALSE	TRUE	0.791346	0.0048969	1	0.767769	0.00590304	1
312	SVM	15	center 3000bp	Villar et al. liver	Villar et al. liver	Btau	Cfam	1x	FALSE	FALSE	FALSE	FALSE	FALSE	0.739638	NA	0.985353	0.721059	NA	0.984973
313	SVM	15	center 3000bp	Villar et al. liver	Villar et al. liver	Btau	Hsap	1x	FALSE	FALSE	FALSE	FALSE	FALSE	0.757458	NA	0.965561	0.736305	NA	0.967148
314	SVM	15	center 3000bp	Villar et al. liver	Villar et al. liver	Btau	Mdom	1x	FALSE	FALSE	FALSE	FALSE	FALSE	0.743285	NA	0.957474	0.728761	NA	0.963012
315	SVM	15	center 3000bp	Villar et al. liver	Villar et al. liver	Btau	Mmul	1x	FALSE	FALSE	FALSE	FALSE	FALSE	0.757524	NA	0.976804	0.737558	NA	0.980053
316	SVM	15	center 3000bp	Villar et al. liver	Villar et al. liver	Btau	Mmus	1x	FALSE	FALSE	FALSE	FALSE	FALSE	0.79944	NA	0.98399	0.777229	NA	0.989809
317	SVM	15	center 3000bp	Villar et al. liver	Villar et al. liver	Cfam	Btau	1x	FALSE	FALSE	FALSE	FALSE	FALSE	0.764188	NA	0.965866	0.745299	NA	0.970052
318	SVM	15	center 3000bp	Villar et al. liver	Villar et al. liver	Cfam	Cfam	1x	FALSE	FALSE	FALSE	FALSE	TRUE	0.751408	0.00513679	1	0.732347	0.0110713	1
319	SVM	15	center 3000bp	Villar et al. liver	Villar et al. liver	Cfam	Hsap	1x	FALSE	FALSE	FALSE	FALSE	FALSE	0.746119	NA	0.951531	0.717438	NA	0.942181
320	SVM	15	center 3000bp	Villar et al. liver	Villar et al. liver	Cfam	Mdom	1x	FALSE	FALSE	FALSE	FALSE	FALSE	0.734068	NA	0.945876	0.716441	NA	0.945839
321	SVM	15	center 3000bp	Villar et al. liver	Villar et al. liver	Cfam	Mmul	1x	FALSE	FALSE	FALSE	FALSE	FALSE	0.753265	NA	0.970361	0.7271	NA	0.966755
322	SVM	15	center 3000bp	Villar et al. liver	Villar et al. liver	Cfam	Mmus	1x	FALSE	FALSE	FALSE	FALSE	FALSE	0.790936	NA	0.974138	0.763286	NA	0.971975
323	SVM	15	center 3000bp	Villar et al. liver	Villar et al. liver	Hsap	Btau	1x	FALSE	FALSE	FALSE	FALSE	FALSE	0.773518	NA	0.978508	0.750042	NA	0.976562
324	SVM	15	center 3000bp	Villar et al. liver	Villar et al. liver	Hsap	Cfam	1x	FALSE	FALSE	FALSE	FALSE	FALSE	0.738649	NA	0.984021	0.71839	NA	0.980874
325	SVM	15	center 3000bp	Villar et al. liver	Villar et al. liver	Hsap	Hsap	1x	FALSE	FALSE	FALSE	FALSE	TRUE	0.78373	0.0054887	1	0.760916	0.00859534	1
326	SVM	15	center 3000bp	Villar et al. liver	Villar et al. liver	Hsap	Mdom	1x	FALSE	FALSE	FALSE	FALSE	FALSE	0.746699	NA	0.962629	0.72892	NA	0.963012
327	SVM	15	center 3000bp	Villar et al. liver	Villar et al. liver	Hsap	Mmul	1x	FALSE	FALSE	FALSE	FALSE	FALSE	0.772871	NA	0.996134	0.751321	NA	0.99867
328	SVM	15	center 3000bp	Villar et al. liver	Villar et al. liver	Hsap	Mmus	1x	FALSE	FALSE	FALSE	FALSE	FALSE	0.788011	NA	0.970443	0.760808	NA	0.969427
329	SVM	15	center 3000bp	Villar et al. liver	Villar et al. liver	Mdom	Btau	1x	FALSE	FALSE	FALSE	FALSE	FALSE	0.750219	NA	0.948167	0.735154	NA	0.957031
330	SVM	15	center 3000bp	Villar et al. liver	Villar et al. liver	Mdom	Cfam	1x	FALSE	FALSE	FALSE	FALSE	FALSE	0.71567	NA	0.953395	0.701187	NA	0.95765
331	SVM	15	center 3000bp	Villar et al. liver	Villar et al. liver	Mdom	Hsap	1x	FALSE	FALSE	FALSE	FALSE	FALSE	0.727321	NA	0.927296	0.71235	NA	0.935611
332	SVM	15	center 3000bp	Villar et al. liver	Villar et al. liver	Mdom	Mdom	1x	FALSE	FALSE	FALSE	FALSE	TRUE	0.775985	0.0083966	1	0.757364	0.00866277	1
333	SVM	15	center 3000bp	Villar et al. liver	Villar et al. liver	Mdom	Mmul	1x	FALSE	FALSE	FALSE	FALSE	FALSE	0.722931	NA	0.931701	0.709918	NA	0.944149
334	SVM	15	center 3000bp	Villar et al. liver	Villar et al. liver	Mdom	Mmus	1x	FALSE	FALSE	FALSE	FALSE	FALSE	0.793423	NA	0.976601	0.770796	NA	0.982166
335	SVM	15	center 3000bp	Villar et al. liver	Villar et al. liver	Mmul	Btau	1x	FALSE	FALSE	FALSE	FALSE	FALSE	0.771246	NA	0.974716	0.745606	NA	0.971354
336	SVM	15	center 3000bp	Villar et al. liver	Villar et al. liver	Mmul	Cfam	1x	FALSE	FALSE	FALSE	FALSE	FALSE	0.74195	NA	0.988016	0.716443	NA	0.978142
337	SVM	15	center 3000bp	Villar et al. liver	Villar et al. liver	Mmul	Hsap	1x	FALSE	FALSE	FALSE	FALSE	FALSE	0.774908	NA	0.98852	0.751899	NA	0.988173
338	SVM	15	center 3000bp	Villar et al. liver	Villar et al. liver	Mmul	Mdom	1x	FALSE	FALSE	FALSE	FALSE	FALSE	0.740736	NA	0.954897	0.722163	NA	0.953765
339	SVM	15	center 3000bp	Villar et al. liver	Villar et al. liver	Mmul	Mmul	1x	FALSE	FALSE	FALSE	FALSE	TRUE	0.776021	0.00447191	1	0.751968	0.0090698	1
340	SVM	15	center 3000bp	Villar et al. liver	Villar et al. liver	Mmul	Mmus	1x	FALSE	FALSE	FALSE	FALSE	FALSE	0.789723	NA	0.972906	0.758893	NA	0.966879
341	SVM	15	center 3000bp	Villar et al. liver	Villar et al. liver	Mmus	Btau	1x	FALSE	FALSE	FALSE	FALSE	FALSE	0.75611	NA	0.955752	0.742373	NA	0.966146
342	SVM	15	center 3000bp	Villar et al. liver	Villar et al. liver	Mmus	Cfam	1x	FALSE	FALSE	FALSE	FALSE	FALSE	0.721478	NA	0.960053	0.707856	NA	0.967213
343	SVM	15	center 3000bp	Villar et al. liver	Villar et al. liver	Mmus	Hsap	1x	FALSE	FALSE	FALSE	FALSE	FALSE	0.734166	NA	0.936224	0.720686	NA	0.947438
344	SVM	15	center 3000bp	Villar et al. liver	Villar et al. liver	Mmus	Mdom	1x	FALSE	FALSE	FALSE	FALSE	FALSE	0.751005	NA	0.967784	0.733876	NA	0.969617
345	SVM	15	center 3000bp	Villar et al. liver	Villar et al. liver	Mmus	Mmul	1x	FALSE	FALSE	FALSE	FALSE	FALSE	0.724783	NA	0.934278	0.715936	NA	0.952128
346	SVM	15	center 3000bp	Villar et al. liver	Villar et al. liver	Mmus	Mmus	1x	FALSE	FALSE	FALSE	FALSE	TRUE	0.811898	0.0061792	1	0.785413	0.0109283	1
347	gkm SVM (L=11, k=7, d=3)	1	center 3000bp	Villar et al. liver	Villar et al. liver	Hsap	Hsap	1x	FALSE	FALSE	FALSE	FALSE	90% train and 10% test	0.763175	NA	NA	0.744885	NA	NA
348	gkm SVM (L=11, k=7, d=3)	0.1	center 3000bp	Villar et al. liver	Villar et al. liver	Hsap	Hsap	1x	FALSE	FALSE	FALSE	FALSE	90% train and 10% test	0.750894	NA	NA	0.721896	NA	NA
349	kmer polynomial kernel SVM	1	center 3000bp	Villar et al. liver	Villar et al. liver	Hsap	Hsap	1x	FALSE	FALSE	FALSE	FALSE	90% train and 10% test	0.709091	NA	NA	0.676378	NA	NA
350	kmer polynomial kernel SVM	0.1	center 3000bp	Villar et al. liver	Villar et al. liver	Hsap	Hsap	1x	FALSE	FALSE	FALSE	FALSE	90% train and 10% test	0.754879	NA	NA	0.7231	NA	NA
351	kmer polynomial kernel SVM	0.01	center 3000bp	Villar et al. liver	Villar et al. liver	Hsap	Hsap	1x	FALSE	FALSE	FALSE	FALSE	90% train and 10% test	0.789135	NA	NA	0.759016	NA	NA
352	kmer polynomial kernel SVM	0.001	center 3000bp	Villar et al. liver	Villar et al. liver	Hsap	Hsap	1x	FALSE	FALSE	FALSE	FALSE	90% train and 10% test	0.789187	NA	NA	0.757196	NA	NA
353	kmer polynomial kernel SVM	15	center 3000bp	Villar et al. liver	Villar et al. liver	Hsap	Hsap	1x	FALSE	FALSE	FALSE	FALSE	90% train and 10% test	0.709091	NA	NA	0.676378	NA	NA
354	SVM	15	center 3000bp	Villar et al. liver	Villar et al. liver	Hsap	Mmus	1x	TRUE	TRUE	FALSE	TRUE	FALSE	0.643623	NA	0.947395	0.639458	NA	0.963063
355	SVM	15	center 3000bp	Villar et al. liver	Villar et al. liver	Hsap	Btau	1x	TRUE	TRUE	FALSE	TRUE	FALSE	0.657724	NA	0.973845	0.643004	NA	0.974938
356	SVM	15	center 3000bp	Villar et al. liver	Villar et al. liver	Hsap	Cfam	1x	TRUE	TRUE	FALSE	TRUE	FALSE	0.646613	NA	0.953959	0.631376	NA	0.952608
357	SVM	15	center 3000bp	Villar et al. liver	Villar et al. liver	Mmus	Hsap	1x	TRUE	TRUE	FALSE	TRUE	FALSE	0.696417	NA	0.955087	0.672784	NA	0.958363
358	SVM	15	center 3000bp	Villar et al. liver	Villar et al. liver	Btau	Hsap	1x	TRUE	TRUE	FALSE	TRUE	FALSE	0.657117	NA	0.970471	0.63946	NA	0.973167
359	SVM	15	center 3000bp	Villar et al. liver	Villar et al. liver	Cfam	Hsap	1x	TRUE	TRUE	FALSE	TRUE	FALSE	0.658082	NA	0.977475	0.64304	NA	0.981363
360	CNN	NA	center 3000bp	Villar et al. liver	Villar et al. liver	Hsap	Mmus	1x	TRUE	TRUE	FALSE	TRUE	FALSE	0.670288	NA	0.875672	0.66826	NA	0.891111
361	CNN	NA	center 3000bp	Villar et al. liver	Villar et al. liver	Hsap	Btau	1x	TRUE	TRUE	FALSE	TRUE	FALSE	0.674651	NA	0.890475	0.660994	NA	0.904147
362	CNN	NA	center 3000bp	Villar et al. liver	Villar et al. liver	Hsap	Cfam	1x	TRUE	TRUE	FALSE	TRUE	FALSE	0.687884	NA	0.908748	0.674899	NA	0.911114
363	CNN	NA	center 3000bp	Villar et al. liver	Villar et al. liver	Mmus	Hsap	1x	TRUE	TRUE	FALSE	TRUE	FALSE	0.764116	NA	0.956697	0.746102	NA	0.946285
364	CNN	NA	center 3000bp	Villar et al. liver	Villar et al. liver	Btau	Hsap	1x	TRUE	TRUE	FALSE	TRUE	FALSE	0.721682	NA	0.938438	0.706707	NA	0.932032
365	CNN	NA	center 3000bp	Villar et al. liver	Villar et al. liver	Cfam	Hsap	1x	TRUE	TRUE	FALSE	TRUE	FALSE	0.717453	NA	0.895869	0.70732	NA	0.896252
366	SVM	0.001	center 3000bp	Villar et al. liver	Villar et al. liver	Hsap	Hsap	1x	FALSE	FALSE	FALSE	FALSE	TRUE	0.72583	0.00705372	NA	0.69811	0.00927346	NA
367	SVM	1	center 3000bp	Villar et al. liver	Villar et al. liver	Hsap	Hsap	1x	FALSE	FALSE	FALSE	FALSE	TRUE	0.783676	0.00530623	NA	0.761329	0.0101667	NA
368	SVM	0.1	center 3000bp	Villar et al. liver	Villar et al. liver	Hsap	Hsap	1x	FALSE	FALSE	FALSE	FALSE	TRUE	0.784897	0.00296814	NA	0.762501	0.00650955	NA
369	SVM	0.01	center 3000bp	Villar et al. liver	Villar et al. liver	Hsap	Hsap	1x	FALSE	FALSE	FALSE	FALSE	TRUE	0.775729	0.00490664	NA	0.751855	0.00683911	NA
370	SVM	10	center 3000bp	Villar et al. liver	Villar et al. liver	Hsap	Hsap	1x	FALSE	FALSE	FALSE	FALSE	TRUE	0.783018	0.0040387	NA	0.760338	0.00777593	NA
371	SVM	15	center 3000bp	Villar et al. liver	Villar et al. liver	Hsap	Hsap	1x	FALSE	FALSE	FALSE	FALSE	TRUE	0.782149	0.00500641	NA	0.759856	0.00787861	NA
372	SVM	15	original	Villar et al. liver	Villar et al. liver	Hsap	Hsap	10x	Flanking regions	Flanking regions	Flanking regions	Flanking regions	TRUE	0.751	NA	1	0.226	NA	1
373	SVM	15	original	Villar et al. liver	Villar et al. liver	Hsap	Mmul	10x	Flanking regions	Flanking regions	Flanking regions	Flanking regions	TRUE	0.733	NA	0.986541	0.219	NA	0.982063
374	SVM	15	original	Villar et al. liver	Villar et al. liver	Hsap	Mmus	10x	Flanking regions	Flanking regions	Flanking regions	Flanking regions	TRUE	0.706	NA	0.937583	0.197	NA	0.831224
375	SVM	15	original	Villar et al. liver	Villar et al. liver	Hsap	Btau	10x	Flanking regions	Flanking regions	Flanking regions	Flanking regions	TRUE	0.713	NA	0.951936	0.199	NA	0.896396
376	SVM	15	original	Villar et al. liver	Villar et al. liver	Hsap	Cfam	10x	Flanking regions	Flanking regions	Flanking regions	Flanking regions	TRUE	0.695	NA	1.112	0.381	NA	1.24104
377	SVM	15	original	Villar et al. liver	Villar et al. liver	Hsap	Mdom	10x	Flanking regions	Flanking regions	Flanking regions	Flanking regions	TRUE	0.681	NA	0.949791	0.171	NA	0.846535
378	SVM	15	original	Villar et al. liver	Villar et al. liver	Mmul	Hsap	10x	Flanking regions	Flanking regions	Flanking regions	Flanking regions	TRUE	0.738	NA	0.98269	0.209	NA	0.924779
379	SVM	15	original	Villar et al. liver	Villar et al. liver	Mmul	Mmul	10x	Flanking regions	Flanking regions	Flanking regions	Flanking regions	TRUE	0.743	NA	1	0.223	NA	1
380	SVM	15	original	Villar et al. liver	Villar et al. liver	Mmul	Mmus	10x	Flanking regions	Flanking regions	Flanking regions	Flanking regions	TRUE	0.712	NA	0.945551	0.193	NA	0.814346
381	SVM	15	original	Villar et al. liver	Villar et al. liver	Mmul	Btau	10x	Flanking regions	Flanking regions	Flanking regions	Flanking regions	TRUE	0.705	NA	0.941255	0.19	NA	0.855856
382	SVM	15	original	Villar et al. liver	Villar et al. liver	Mmul	Cfam	10x	Flanking regions	Flanking regions	Flanking regions	Flanking regions	TRUE	0.705	NA	1.128	0.389	NA	1.2671
383	SVM	15	original	Villar et al. liver	Villar et al. liver	Mmul	Mdom	10x	Flanking regions	Flanking regions	Flanking regions	Flanking regions	TRUE	0.681	NA	0.949791	0.169	NA	0.836634
384	SVM	15	original	Villar et al. liver	Villar et al. liver	Mmus	Hsap	10x	Flanking regions	Flanking regions	Flanking regions	Flanking regions	TRUE	0.692	NA	0.921438	0.188	NA	0.831858
385	SVM	15	original	Villar et al. liver	Villar et al. liver	Mmus	Mmul	10x	Flanking regions	Flanking regions	Flanking regions	Flanking regions	TRUE	0.688	NA	0.925976	0.193	NA	0.865471
386	SVM	15	original	Villar et al. liver	Villar et al. liver	Mmus	Mmus	10x	Flanking regions	Flanking regions	Flanking regions	Flanking regions	TRUE	0.753	NA	1	0.237	NA	1
387	SVM	15	original	Villar et al. liver	Villar et al. liver	Mmus	Btau	10x	Flanking regions	Flanking regions	Flanking regions	Flanking regions	TRUE	0.694	NA	0.926569	0.192	NA	0.864865
388	SVM	15	original	Villar et al. liver	Villar et al. liver	Mmus	Cfam	10x	Flanking regions	Flanking regions	Flanking regions	Flanking regions	TRUE	0.682	NA	1.0912	0.376	NA	1.22476
389	SVM	15	original	Villar et al. liver	Villar et al. liver	Mmus	Mdom	10x	Flanking regions	Flanking regions	Flanking regions	Flanking regions	TRUE	0.678	NA	0.945607	0.167	NA	0.826733
390	SVM	15	original	Villar et al. liver	Villar et al. liver	Btau	Hsap	10x	Flanking regions	Flanking regions	Flanking regions	Flanking regions	TRUE	0.692	NA	0.921438	0.183	NA	0.809735
391	SVM	15	original	Villar et al. liver	Villar et al. liver	Btau	Mmul	10x	Flanking regions	Flanking regions	Flanking regions	Flanking regions	TRUE	0.69	NA	0.928668	0.186	NA	0.834081
392	SVM	15	original	Villar et al. liver	Villar et al. liver	Btau	Mmus	10x	Flanking regions	Flanking regions	Flanking regions	Flanking regions	TRUE	0.723	NA	0.960159	0.209	NA	0.881857
393	SVM	15	original	Villar et al. liver	Villar et al. liver	Btau	Btau	10x	Flanking regions	Flanking regions	Flanking regions	Flanking regions	TRUE	0.749	NA	1	0.222	NA	1
394	SVM	15	original	Villar et al. liver	Villar et al. liver	Btau	Cfam	10x	Flanking regions	Flanking regions	Flanking regions	Flanking regions	TRUE	0.691	NA	1.1056	0.373	NA	1.21498
395	SVM	15	original	Villar et al. liver	Villar et al. liver	Btau	Mdom	10x	Flanking regions	Flanking regions	Flanking regions	Flanking regions	TRUE	0.671	NA	0.935844	0.161	NA	0.79703
396	SVM	15	original	Villar et al. liver	Villar et al. liver	Cfam	Hsap	10x	Flanking regions	Flanking regions	Flanking regions	Flanking regions	TRUE	0.608	NA	0.809587	0.125	NA	0.553097
397	SVM	15	original	Villar et al. liver	Villar et al. liver	Cfam	Mmul	10x	Flanking regions	Flanking regions	Flanking regions	Flanking regions	TRUE	0.606	NA	0.815612	0.122	NA	0.547085
398	SVM	15	original	Villar et al. liver	Villar et al. liver	Cfam	Mmus	10x	Flanking regions	Flanking regions	Flanking regions	Flanking regions	TRUE	0.616	NA	0.818061	0.131	NA	0.552743
399	SVM	15	original	Villar et al. liver	Villar et al. liver	Cfam	Btau	10x	Flanking regions	Flanking regions	Flanking regions	Flanking regions	TRUE	0.61	NA	0.814419	0.128	NA	0.576577
400	SVM	15	original	Villar et al. liver	Villar et al. liver	Cfam	Cfam	10x	Flanking regions	Flanking regions	Flanking regions	Flanking regions	TRUE	0.625	NA	1	0.307	NA	1
401	SVM	15	original	Villar et al. liver	Villar et al. liver	Cfam	Mdom	10x	Flanking regions	Flanking regions	Flanking regions	Flanking regions	TRUE	0.604	NA	0.842399	0.125	NA	0.618812
402	SVM	15	original	Villar et al. liver	Villar et al. liver	Mdom	Hsap	10x	Flanking regions	Flanking regions	Flanking regions	Flanking regions	TRUE	0.693	NA	0.92277	0.191	NA	0.845133
403	SVM	15	original	Villar et al. liver	Villar et al. liver	Mdom	Mmul	10x	Flanking regions	Flanking regions	Flanking regions	Flanking regions	TRUE	0.69	NA	0.928668	0.193	NA	0.865471
404	SVM	15	original	Villar et al. liver	Villar et al. liver	Mdom	Mmus	10x	Flanking regions	Flanking regions	Flanking regions	Flanking regions	TRUE	0.715	NA	0.949535	0.203	NA	0.85654
405	SVM	15	original	Villar et al. liver	Villar et al. liver	Mdom	Btau	10x	Flanking regions	Flanking regions	Flanking regions	Flanking regions	TRUE	0.689	NA	0.919893	0.183	NA	0.824324
406	SVM	15	original	Villar et al. liver	Villar et al. liver	Mdom	Cfam	10x	Flanking regions	Flanking regions	Flanking regions	Flanking regions	TRUE	0.683	NA	1.0928	0.38	NA	1.23779
407	SVM	15	original	Villar et al. liver	Villar et al. liver	Mdom	Mdom	10x	Flanking regions	Flanking regions	Flanking regions	Flanking regions	TRUE	0.717	NA	1	0.202	NA	1
408	kmer polynomial kernel SVM	0.001	center 3000bp	Villar et al. liver	Villar et al. liver	Hsap	Hsap	1x	FALSE	FALSE	FALSE	FALSE	90% train and 10% test	0.724747	NA	NA	0.70567	NA	NA
409	kmer polynomial kernel SVM	0.001	center 3000bp	Villar et al. liver	Villar et al. liver	Hsap	Hsap	1x	FALSE	FALSE	FALSE	FALSE	90% train and 10% test	0.751265	NA	NA	0.730985	NA	NA
410	kmer polynomial kernel SVM	0.001	center 3000bp	Villar et al. liver	Villar et al. liver	Hsap	Hsap	1x	FALSE	FALSE	FALSE	FALSE	90% train and 10% test	0.792829	NA	NA	0.757218	NA	NA
411	kmer polynomial kernel SVM	0.001	center 3000bp	Villar et al. liver	Villar et al. liver	Hsap	Hsap	1x	FALSE	FALSE	FALSE	FALSE	90% train and 10% test	0.729892	NA	NA	0.718823	NA	NA
412	kmer polynomial kernel SVM	0.001	center 3000bp	Villar et al. liver	Villar et al. liver	Hsap	Hsap	1x	FALSE	FALSE	FALSE	FALSE	90% train and 10% test	0.767344	NA	NA	0.746951	NA	NA
413	kmer polynomial kernel SVM	0.001	center 3000bp	Villar et al. liver	Villar et al. liver	Hsap	Hsap	1x	FALSE	FALSE	FALSE	FALSE	90% train and 10% test	0.738643	NA	NA	0.719349	NA	NA
414	kmer polynomial kernel SVM	0.001	center 3000bp	Villar et al. liver	Villar et al. liver	Hsap	Hsap	1x	FALSE	FALSE	FALSE	FALSE	90% train and 10% test	0.731127	NA	NA	0.715778	NA	NA
415	kmer polynomial kernel SVM	0.001	center 3000bp	Villar et al. liver	Villar et al. liver	Hsap	Hsap	1x	FALSE	FALSE	FALSE	FALSE	90% train and 10% test	0.802802	NA	NA	0.769535	NA	NA
416	kmer polynomial kernel SVM	0.001	center 3000bp	Villar et al. liver	Villar et al. liver	Hsap	Hsap	1x	FALSE	FALSE	FALSE	FALSE	90% train and 10% test	0.762892	NA	NA	0.73662	NA	NA
417	kmer polynomial kernel SVM	0.001	center 3000bp	Villar et al. liver	Villar et al. liver	Hsap	Hsap	1x	FALSE	FALSE	FALSE	FALSE	90% train and 10% test	0.753963	NA	NA	0.740164	NA	NA
418	kmer polynomial kernel SVM	0.001	center 3000bp	Villar et al. liver	Villar et al. liver	Hsap	Hsap	1x	FALSE	FALSE	FALSE	FALSE	90% train and 10% test	0.767274	NA	NA	0.74886	NA	NA
419	kmer polynomial kernel SVM	0.001	center 3000bp	Villar et al. liver	Villar et al. liver	Hsap	Hsap	1x	FALSE	FALSE	FALSE	FALSE	90% train and 10% test	0.74129	NA	NA	0.721171	NA	NA
420	kmer polynomial kernel SVM	0.001	center 3000bp	Villar et al. liver	Villar et al. liver	Hsap	Hsap	1x	FALSE	FALSE	FALSE	FALSE	90% train and 10% test	0.762352	NA	NA	0.743781	NA	NA
421	kmer polynomial kernel SVM	0.001	center 3000bp	Villar et al. liver	Villar et al. liver	Hsap	Hsap	1x	FALSE	FALSE	FALSE	FALSE	90% train and 10% test	0.709144	NA	NA	0.682662	NA	NA
422	kmer polynomial kernel SVM	0.001	center 3000bp	Villar et al. liver	Villar et al. liver	Hsap	Hsap	1x	FALSE	FALSE	FALSE	FALSE	90% train and 10% test	0.748527	NA	NA	0.70902	NA	NA
423	kmer polynomial kernel SVM	0.001	center 3000bp	Villar et al. liver	Villar et al. liver	Hsap	Hsap	1x	FALSE	FALSE	FALSE	FALSE	90% train and 10% test	0.758346	NA	NA	0.731619	NA	NA
424	kmer polynomial kernel SVM	0.001	center 3000bp	Villar et al. liver	Villar et al. liver	Hsap	Hsap	1x	FALSE	FALSE	FALSE	FALSE	90% train and 10% test	0.741292	NA	NA	0.714403	NA	NA
425	kmer polynomial kernel SVM	0.001	center 3000bp	Villar et al. liver	Villar et al. liver	Hsap	Hsap	1x	FALSE	FALSE	FALSE	FALSE	90% train and 10% test	0.796541	NA	NA	0.763289	NA	NA
426	kmer polynomial kernel SVM	0.001	center 3000bp	Villar et al. liver	Villar et al. liver	Hsap	Hsap	1x	FALSE	FALSE	FALSE	FALSE	90% train and 10% test	0.666591	NA	NA	0.582018	NA	NA
427	kmer polynomial kernel SVM	0.001	center 3000bp	Villar et al. liver	Villar et al. liver	Hsap	Hsap	1x	FALSE	FALSE	FALSE	FALSE	90% train and 10% test	0.759892	NA	NA	0.738669	NA	NA
428	kmer polynomial kernel SVM	0.001	center 3000bp	Villar et al. liver	Villar et al. liver	Hsap	Hsap	1x	FALSE	FALSE	FALSE	FALSE	90% train and 10% test	0.776882	NA	NA	0.747573	NA	NA
429	kmer polynomial kernel SVM	0.001	center 3000bp	Villar et al. liver	Villar et al. liver	Hsap	Hsap	1x	FALSE	FALSE	FALSE	FALSE	90% train and 10% test	0.741791	NA	NA	0.724022	NA	NA
430	kmer polynomial kernel SVM	0.001	center 3000bp	Villar et al. liver	Villar et al. liver	Hsap	Hsap	1x	FALSE	FALSE	FALSE	FALSE	90% train and 10% test	0.791813	NA	NA	0.759846	NA	NA
431	kmer polynomial kernel SVM	0.001	center 3000bp	Villar et al. liver	Villar et al. liver	Hsap	Hsap	1x	FALSE	FALSE	FALSE	FALSE	90% train and 10% test	0.794621	NA	NA	0.771749	NA	NA
432	kmer polynomial kernel SVM	0.001	center 3000bp	Villar et al. liver	Villar et al. liver	Hsap	Hsap	1x	FALSE	FALSE	FALSE	FALSE	90% train and 10% test	0.75801	NA	NA	0.735129	NA	NA
433	kmer polynomial kernel SVM	0.001	center 3000bp	Villar et al. liver	Villar et al. liver	Hsap	Hsap	1x	FALSE	FALSE	FALSE	FALSE	90% train and 10% test	0.793382	NA	NA	0.778951	NA	NA
434	kmer polynomial kernel SVM	0.001	center 3000bp	Villar et al. liver	Villar et al. liver	Hsap	Hsap	1x	FALSE	FALSE	FALSE	FALSE	90% train and 10% test	0.728863	NA	NA	0.707278	NA	NA
435	kmer polynomial kernel SVM	0.001	center 3000bp	Villar et al. liver	Villar et al. liver	Hsap	Hsap	1x	FALSE	FALSE	FALSE	FALSE	90% train and 10% test	0.804818	NA	NA	0.777206	NA	NA
436	kmer polynomial kernel SVM	0.001	center 3000bp	Villar et al. liver	Villar et al. liver	Hsap	Hsap	1x	FALSE	FALSE	FALSE	FALSE	90% train and 10% test	0.789187	NA	NA	0.757196	NA	NA
437	kmer polynomial kernel SVM	0.001	center 3000bp	Villar et al. liver	Villar et al. liver	Hsap	Hsap	1x	FALSE	FALSE	FALSE	FALSE	90% train and 10% test	0.777695	NA	NA	0.751225	NA	NA
438	kmer polynomial kernel SVM	0.001	center 3000bp	Villar et al. liver	Villar et al. liver	Hsap	Hsap	1x	FALSE	FALSE	FALSE	FALSE	90% train and 10% test	0.777791	NA	NA	0.753562	NA	NA
439	kmer polynomial kernel SVM	0.001	center 3000bp	Villar et al. liver	Villar et al. liver	Hsap	Hsap	1x	FALSE	FALSE	FALSE	FALSE	90% train and 10% test	0.749513	NA	NA	0.724002	NA	NA
440	kmer polynomial kernel SVM	0.001	center 3000bp	Villar et al. liver	Villar et al. liver	Hsap	Hsap	1x	FALSE	FALSE	FALSE	FALSE	90% train and 10% test	0.791812	NA	NA	0.758107	NA	NA
441	kmer polynomial kernel SVM	0.001	center 3000bp	Villar et al. liver	Villar et al. liver	Hsap	Hsap	1x	FALSE	FALSE	FALSE	FALSE	90% train and 10% test	0.777739	NA	NA	0.74753	NA	NA
442	kmer polynomial kernel SVM	0.001	center 3000bp	Villar et al. liver	Villar et al. liver	Hsap	Hsap	1x	FALSE	FALSE	FALSE	FALSE	90% train and 10% test	0.747444	NA	NA	0.72027	NA	NA
443	kmer polynomial kernel SVM	0.001	center 3000bp	Villar et al. liver	Villar et al. liver	Hsap	Hsap	1x	FALSE	FALSE	FALSE	FALSE	90% train and 10% test	0.754	NA	NA	0.731475	NA	NA

## Sheet: README
Columns	Description
classifiers	The type of classifier. This can be SVM, CNN, gkm-SVM, gappy kmer SVM or mistach kmer SVM.
C	C parameter for SVM training
enhancer_length	Whether the original length is used or center 3000bp is used
training_tissue	Enhaners in which tissue is used for training
testing_tissue	Enhancers in which tissue is used for testing
training_species	Enhaners and genomic background in which species is used for training
testing_species	Enhaners and genomic background in which species is used for testing
negative_set_size	Whethre unbalanced negatives (10x) or balanced negatives(1x) are used
gc_controlled	Whethre the negatives are GC-controlled or not
repeats_controlled	Whethre the negatives are repeats-controlled or not
repeats_removed	Whether this experiment is done with enhancers and negatives that are both devoid of repeats or not
shared_removed	If the training and testing species are different, "shared_removed=TRUE" means orthoulogous enahncers are removed from both training and tesing species; If the training and testing species are the same, "shared_removed=TRUE" means ovelapped enhancers are removed from both training and testing set.
tenfold_cross_validation	Whether the experiment is done by tenfold cross validation or not
auROC	The Area under ROC curves for this prediction tasks. If the prediction is done by ten fold cross-validation within the same data, the mean auROC is shown.
auROC_std	The standard deviation of auROC if the prediction is done by ten fold cross-validation within the same data.
relative_auROC	The relative auROC is calculated by dividing the auROC of this prediction task by the mean auROC of ten fold cross-validation of the testing data.
auPR	The Area under PR curves for this prediction tasks. If the prediction is done by ten fold cross-validation within the same data, the mean auPR is shown.
auPR_std	The standard deviation of auPR if the prediction is done by ten fold cross-validation within the same data.
relative_auPR	The relative auPR is calculated by dividing the auROC of this prediction task by the mean auPR of ten fold cross-validation of the testing data.
