# Supplementary material for: Prediction of gene regulatory enhancers across species reveals evolutionarily conserved sequence properties
Source: PLoS Comput Biol. 2018 Oct 4;14(10):e1006484. doi: 10.1371/journal.pcbi.1006484 (PMC6191148; doi:10.1371/journal.pcbi.1006484)
Supplement: S2 Table — (XLSX) [file pcbi.1006484.s027.xlsx]

## Sheet: Liver (GC-controlled)
TF motifs matched by all species’ top 5-mers	Liver expression in human	Other TFs in the same subfamily that are liver expressed in human	Liver expression in macaque	Liver expression in mouse	Liver expression in cow	Liver expression in dog	Liver expression in opossum
BACH1::MAFK	Yesa		Yesa	Yesa	Yesa	Yesa	Yesa
NFE2L1::MAFG	Yesa		Yesa	Yesa	Yesa	Yesa	Yesa
NR1H2::RXRA	Yesa		Yesa	Yesa	Yesa	Yesa	NA
PPARG::RXRA	Yesa		Yesa	Yesa	Yesa	Yesa	Yesa
SMAD2::SMAD3::SMAD4	Yesa		Yesa	Yesa	Yesa	Yesa	NA
STAT5A::STAT5B	Yesa		Yesa	Yesa	Yesa	Yesa	Yesa
E2F1	Yes		Yes	Yes	Yes	Yes	Yes
E2F4	Yes		Yes	Yes	Yes	Yes	Yes
E2F6	Yes		Yes	Yes	Yes	Yes	Yes
ESR1	Yes		Yes	Yes	Yes	Yes	Yes
FOS	Yes		Yes	Yes	Yes	Yes	Yes
FOSL2	Yes		Yes	Yes	Yes	Yes	Yes
GABPA	Yes		Yes	Yes	Yes	Yes	Yes
JUN	Yes		Yes	Yes	Yes	Yes	Yes
JUNB	Yes		Yes	Yes	Yes	Yes	NA
JUND	Yes		Yes	Yes	NA	Yes	Yes
MAFB	Yes		Yes	Yes	Yes	Yes	Yes
MAFF	Yes		Yes	Yes	Yes	Yes	Yes
MAFK	Yes		Yes	Yes	Yes	Yes	Yes
NFE2L2	Yes		Yes	Yes	Yes	Yes	Yes
NR5A2	Yes		Yes	Yes	Yes	Yes	Yes
RXRA	Yes		Yes	Yes	Yes	Yes	Yes
SREBF1	Yes		Yes	Yes	Yes	Yes	Yes
SREBF2	Yes		Yes	Yes	Yes	Yes	Yes
THAP1	Yes		Yes	Yes	Yes	Yes	Yes
USF2	Yes		Yes	Yes	Yes	Yes	Yes
NFE2::MAF	Noa	NFE2L1, NFE2L2 (NF-E2-like factors, 1.1.1.2)	Yes	Yes	Yes	Yes	NA
RXRA::VDR	Noa	NR1I2 (Vitamin D receptor 2.1.2.4)	Yes	Yes	Yes	Yes	Yes
ESR2	No	ESRRA, ESR1 (ER-like receptors 2.1.1.2)	Yes	Yes	No	No	Yes
FEV	No	ETS1, ETS2, GABPA, FLI1, ETV2, ETV3, ERF(Ets-like factors 3.5.2.1 )	Yes	NA	No	NA	No
FOSL1	No	FOSL2 (Fos factors 1.1.2.1)	Yes	Yes	No	No	NA
PAX2	No	NA(PAX-2-like factors 3.2.2.2)	No	Yes	No	No	Yes
SOX2	No	SOX5, SOX6, SOX7, SOX12, SOX13(SOX-related factors, 4.1.1)	No	No	No	No	No
Data source	Gene Expression Atlas (https://expressionatlas.org/hg19/adult/)	Gene Expression Atlas (https://expressionatlas.org/hg19/adult/)	Berthelot et al 2017	Rudolph et al. 2016	Berthelot et al 2017	Berthelot et al 2017	Berthelot et al 2017
aThe combined TF motifs are considered liver expressed when all of the components are expressed in liver.
* NA means that the TF or at least one of the TFs in the compound TF motifs is not found
