# Supplementary material for: Prediction of gene regulatory enhancers across species reveals evolutionarily conserved sequence properties
Source: PLoS Comput Biol. 2018 Oct 4;14(10):e1006484. doi: 10.1371/journal.pcbi.1006484 (PMC6191148; doi:10.1371/journal.pcbi.1006484)
Supplement: S3 Table — (XLSX) [file pcbi.1006484.s028.xlsx]

## Sheet: Liver GC controlled 
Hsap|Mmul|Mmus|Btau|Cfam|Mdom	Hsap	Mmul	Mmus	Cfam	Hsap|Mmul	Hsap|Mmus	Hsap|Cfam	Mmul|Mmus	Mmus|Btau	Mmus|Cfam	Hsap|Mmul|Btau	Hsap|Mmul|Cfam	Hsap|Mmus|Cfam	Mmul|Mmus|Btau	Mmul|Btau|Cfam	Hsap|Mmul|Mmus|Btau	Hsap|Mmul|Mmus|Cfam	Hsap|Mmul|Mmus|Btau|Cfam	Mdom	Btau|Mdom	Btau|Cfam|Mdom	Mmul|Cfam|Mdom	Mmul|Btau|Cfam|Mdom	Mmul|Mmus|Cfam|Mdom	Hsap|Btau|Mdom	Hsap|Btau|Cfam|Mdom	Hsap|Mmus|Btau|Cfam|Mdom	Hsap|Mmul|Btau|Cfam|Mdom	Hsap|Mmul|Mmus|Cfam|Mdom	Hsap|Mmul|Mmus|Btau|Mdom
MAFK(*)	RFX5	MZF1_5-13	NKX2-5	ZFX	NKX3-1	TEAD1	FOXI1	CRX	MYC::MAX	TLX1::NFIC	MEF2A	NFYB	SOX9	HNF1A	SRF	MEF2C	RELA	HNF1B	POU2F2	CDX2	HOXC9	POU5F1::SOX2	GATA4	SOX10	BATF::JUN	FOXA1	FOXF2	TCF7L2	NR1H3::RXRA	HSF1
NFE2L1::MAFG(N/A)	SPZ1	PDX1	ARNT::AHR	HAND1::TCFE2A	PLAG1		MYOG		MYCN	NFIC		PBX1	SOX5				REL			TBP		HNF4G	GATA2	IRF2		FOXP2	FOXQ1	FOXP1	RORA_1	FLI1
MAFF(*)	MZF1_1-4		SOX17	ZBTB33			KLF5										NFKB1			HOXA9		HNF4A	GATA3	PRDM1		FOXA2	SRY	INSM1	BHLHE40	EHF
NFE2L2(*)	STAT1		HIF1A::ARNT	NHLH1			KLF4										NFYA						GATA1			FOXD1		NR2C2	SOX6	ELK1
PPARG::RXRA(N/A)			MYC	TFAP2A			MYB										REST						TAL1::GATA1			FOXO3		SOX3	CREB1	ELK4
SREBF1(*)			ARNT	KLF1			SP1																MECOM			FOXO1			T	NFATC2
MAFB(*)			NKX3-2	NR2E3			SP2																						MAX	STAT4
RXRA::VDR(N/A)			CEBPA				RFX1																						RXR::RAR_DR5	EWSR1-FLI1
JUN(*)							TCF12																						JUN::FOS	STAT6
NR5A2(*)							RFX2																						RORA_2	SPI1
BACH1::MAFK(N/A)							EGR2																						MEIS1	STAT3
FOS(*)							EGR1																						PAX5	SPIB
PAX2(-)							TCF3																						PPARG	ERG
ESR2(-)							GFI1B																						HLF	ELF1
ESR1(*)							MYOD1																						NR2F1	ELF5
NFE2::MAF(N/A)							FOXD3																						USF1	ETS1
SMAD2::SMAD3::SMAD4(N/A)							E2F3																						ESRRA
USF2(*)																													ESRRB
FOSL1(-)																													NR4A2
FOSL2(*)																													GFI1
E2F6(*)																													BCL6
RXRA(*)
FEV(-)
SREBF2(*)
GABPA(*)
JUNB(*)
JUND(*)
STAT5A::STAT5B(N/A)
NR1H2::RXRA(N/A)
SOX2(-)
THAP1(*)
E2F4(*)
E2F1(*)
In the shared in all 33 TFs, "*" indicate liver expression, "-" indicates no liver expression, and " N/A" indicate missing data.

## Sheet: Liver Not GC controlled
Hsap|Mmul|Mmus|Btau|Cfam|Mdom	Hsap	Mmul	Mmus	Btau	Cfam	Hsap|Mmul	Hsap|Mmus	Hsap|Cfam	Mmul|Btau	Mmus|Btau	Hsap|Mmul|Cfam	Hsap|Mmus|Cfam	Mmul|Mmus|Cfam	Hsap|Mmul|Mmus|Btau	Hsap|Mmul|Btau|Cfam	Hsap|Mmus|Btau|Cfam	Mmul|Mmus|Btau|Cfam	Hsap|Mmul|Mmus|Btau|Cfam	Mdom	Btau|Mdom	Mmus|Btau|Mdom	Mmul|Cfam|Mdom	Mmul|Btau|Mdom	Mmul|Mmus|Cfam|Mdom	Mmul|Mmus|Btau|Mdom	Mmul|Mmus|Btau|Cfam|Mdom	Hsap|Mdom	Hsap|Cfam|Mdom	Hsap|Btau|Mdom	Hsap|Mmus|Btau|Mdom	Hsap|Mmus|Btau|Cfam|Mdom	Hsap|Mmul|Cfam|Mdom	Hsap|Mmul|Btau|Mdom	Hsap|Mmul|Btau|Cfam|Mdom	Hsap|Mmul|Mmus|Cfam|Mdom
MAFK	MYB	DUX4	ARNT::AHR	SRF	TCF12	PLAG1	CRX	FOXI1	LHX3	SOX17	RELA	TEAD1	MAX	NKX2-5	INSM1	SOX9	MEF2A	MEF2C	YY1	CDX2	HSF1	GFI1B	HOXA9	POU5F1::SOX2	HNF1A	SOX10	KLF1	KLF4	BATF::JUN	ELK4	FLI1	T	HOXC9	NFE2L1::MAFG	NR1H3::RXRA
MAFB	FOXH1	MZF1_5-13	MYC		SPZ1		NKX3-2	STAT1	PRRX2	CEBPA	REL				PBX1	SOX5				TBP	GATA4			IRF2				SP1		ELK1	EHF	SREBF1		RXRA::VDR	RORA_1
MAFF	RFX5	PAX6	MYC::MAX		ZBTB33			FOXD3	PDX1		NFKB1										GATA2			HNF4G				SP2		THAP1	NFATC2	FOXP2		JUN	BHLHE40
NFE2L2	RFX1	POU2F2	MYCN		TCF3			NR2E3	ARID3A		NFYB										GATA3			HNF4A				EGR2			SPI1	JUN::FOS		FOS	CREB1
FOXF2	RUNX2		HIF1A::ARNT		NHLH1																GATA1			REST				EGR1			E2F6	FOXA1		FOSL1	RXR::RAR_DR5
FOXQ1	RUNX1		TLX1::NFIC		MYOG																TAL1::GATA1							KLF5			EWSR1-FLI1	MEIS1		FOSL2	FOXP1
PPARG::RXRA	HINFP		ARNT		MYOD1																STAT3							E2F3			STAT6	FOXA2		JUNB	RORA_2
TCF7L2	RFX2		NFIC																		MECOM										STAT4	PAX5		JUND	PPARG
NR5A2	TFAP2A																														SPIB	HLF			PRDM1
BACH1::MAFK																															ERG	SMAD2::SMAD3::SMAD4			NR2F1
PAX2																															ELF1	FOXD1			USF1
SOX2																															ELF5	SREBF2			FOXO1
ESR2																															ETS1	FOXO3			ESRRA
ESR1																															E2F4	GFI1			ESRRB
NR2C2																															E2F1				NR4A2
NFE2::MAF																																			BCL6
USF2
SRY
STAT5A::STAT5B
NFYA
GABPA
SOX3
SOX6
HNF1B
RXRA
FEV
NR1H2::RXRA

## Sheet: Limb GC controlled
Hsap	Mmul	Mmus	Hsap|Mmul	Hsap|Mmus	Mmul|Mmus	Hsap|Mmul|Mmus
STAT2::STAT1	EGR1	JUN::FOS	EHF	MAFK	HINFP	FLI1
FOXA1	NHLH1	NR1H3::RXRA	TCF7L2	MAFB	MEIS1	MYC::MAX
CDX2	MYOD1	NR2E3	NFATC2	MAFF	USF2	MYCN
FOXI1	EGR2	JUNB	HOXC9	NKX2-5	HIF1A::ARNT	DDIT3::CEBPA
ZNF143	MYOG	JUND	EWSR1-FLI1	NFE2L2	ZBTB33	SPI1
FOXF2	ARNT::AHR	SMAD2::SMAD3::SMAD4	STAT6	HNF1A	CREB1	INSM1
ZNF263	KLF5	RORA_1	STAT4	ELK4	USF1	ERG
RELA	TCF3	RORA_2	STAT1	NR5A2	PAX2	ELF1
MYB	SP1	RXRA::VDR	ATOH1	BACH1::MAFK	BHLHE40	CEBPB
FOXQ1	SP2	ESRRB	E2F6	NFE2::MAF		CEBPA
FOXH1	KLF4	JUN	SPIB	NKX3-2		ETS1
FOXA2	MYC	FOSL1	HOXA9	GABPA		GFI1
RFX1	ARID3A	FOSL2	TEAD1	HNF1B
RUNX2	ARNT	NFE2L1::MAFG	GFI1B	POU2F2
RUNX1	MAX	ESRRA	ELF5
FOXP2	TCF12	FOS	FEV
FOXP1		NR4A2	E2F4
HAND1::TCFE2A		RXRA	E2F3
RFX2		PAX5	E2F1
ELK1		PPARG	BCL6
MZF1_5-13		POU5F1::SOX2
IRF2		T
YY1		TLX1::NFIC
MZF1_1-4		NFIC
REL		NR2C2
STAT3		IRF1
NFKB1		ESR2
FOXD3		ESR1
FOXD1		SREBF2
SRY		RXR::RAR_DR5
NFYA		SREBF1
SOX9		PRDM1
FOXO3		HLF
STAT5A::STAT5B
FOXO1
SOX3
SOX6
SOX5
KLF1
PLAG1
REST

## Sheet: Limb Not GC controlled
Hsap|Mmul|Mmus	Hsap	Mmul	Mmus	Hsap|Mmul	Hsap|Mmus	Mmul|Mmus
MAFK	FOXI1	SMAD2::SMAD3::SMAD4	USF1	MAFB	NKX2-5	HINFP
MAFF	ZNF143	RFX2	LHX3	PPARG::RXRA	NFE2L2
ARNT::AHR	MYC	ZBTB33	HSF1	TCF7L2	FOXF2
SP1	POU5F1::SOX2	RFX1	BHLHE40	NR5A2	FOXQ1
SP2	FOXH1	ESR2	HNF1A	DDIT3::CEBPA	FOXA2
FLI1	RUNX2	ESR1	HIF1A::ARNT	MZF1_5-13	MAX
EHF	RUNX1	RFX5	PPARG	SOX2	ELK4
EGR2	SREBF1	NRF1	PAX6	INSM1	HOXC9
EGR1	HAND1::TCFE2A		PAX2	NR2C2	JUN::FOS
E2F6	MYC::MAX		ARID3A	NFYA	NFATC2
FEV	TP53		PRDM1	SOX3	FOXP1
FOXO1	HNF4G		PDX1	CEBPB	FOXA1
ERG	HNF4A		PRRX2	CEBPA	JUN
ELF1	MZF1_1-4			PLAG1	ELK1
KLF5	STAT1			RXRA	BACH1::MAFK
ETS1	NR2F1			NR1H2::RXRA	FOS
THAP1	USF2				SPI1
E2F4	NFKB1				BATF::JUN
E2F3	FOXD3				SPIB
E2F1	RELA				FOXP2
	SREBF2				NFE2::MAF
	SOX9				EWSR1-FLI1
	NKX3-2				STAT6
	SOX6				STAT4
	SOX5				STAT3
	KLF1				FOSL1
	MYCN				FOSL2
	REST				FOXD1
	NR2E3				SRY
	SOX10				GABPA
	BCL6				HOXA9
	POU2F2				JUNB
					JUND
					FOXO3
					STAT5A::STAT5B
					TEAD1
					GFI1B
					ELF5
					HNF1B
					GFI1

## Sheet: Brain GC controlled
Hsap	Mmul	Mmus	Hsap|Mmul	Hsap|Mmus	Mmul|Mmus	Hsap|Mmul|Mmus
NR1H2::RXRA	HAND1::TCFE2A	ZBTB33	FOXI1	SOX2	HOXC9	FOXP2
NR5A2	CDX2	JUNB	SOX3	MAFB	FOXO3	FOXP1
EWSR1-FLI1	HNF1A	JUND	ETS1	MAFF	GFI1B	FOXO1
CREB1	MYC::MAX	NFE2::MAF	SPI1	BHLHE40	EGR2	SOX9
NR2C2	TEAD1	SMAD2::SMAD3::SMAD4	ATOH1	MECOM	EGR1	NHLH1
PPARG	MYB	NFE2L1::MAFG	NKX3-2	USF1	KLF5	MYOG
PAX6	HNF1B	JUN::FOS	FLI1	PAX2	KLF4	SOX5
T	MYCN	SOX17	FOXD3	SOX10	SP1	MYOD1
RXRA	AR	CEBPB	NKX2-5	MAFK	SP2	SOX6
ESR2	TLX1::NFIC	CEBPA	GABPA		E2F6	MEIS1
ESR1	NFIC	NFE2L2	ELK4		E2F4	FOXQ1
PPARG::RXRA	SREBF2	JUN	IRF1		E2F3	FOXF2
TCF7L2	RFX1	GATA3	NFYA		GFI1	TCF3
	RFX2	USF2	ERG		E2F1	REST
	SREBF1	FOSL1	PRDM1		FOXA2	FOXD1
		ZNF263	NKX3-1			POU5F1::SOX2
		MZF1_5-13	ELF1			SRY
		PLAG1				MAX
		BACH1::MAFK				INSM1
		DDIT3::CEBPA				FOXA1
		FOS				TCF12
		HIF1A::ARNT				POU2F2
		FOSL2
		GATA4
		GATA2
		TAL1::GATA1
		GATA1
		BATF::JUN
		HOXA9

## Sheet: Brain Not GC controlled
Hsap	Mmul	Mmus	Hsap|Mmul	Hsap|Mmus	Mmul|Mmus	Hsap|Mmul|Mmus
CDX2	SPZ1	JUN::FOS	HAND1::TCFE2A	FOXP2	HOXC9	NHLH1
NR1H2::RXRA	NFYB	NOBOX	SMAD2::SMAD3::SMAD4	ARNT::AHR	MAFK	MYOG
FOXI1	NFYA	JUNB	RFX2	FOXO3	MAFF	MAFB
RORA_1	BHLHE40	JUND	NR5A2	FOXO1	GFI1B	MYOD1
RORA_2	HIF1A::ARNT	NFE2::MAF	MYB	FOXP1	KLF4	EGR2
NR2F1	NR2C2	NFE2L1::MAFG	REST	SOX2	PBX1	EGR1
ZNF263	ESR2	USF1	RXRA	SOX3	GFI1	MEIS1
ESRRA	ESR1	NKX2-5	TLX1::NFIC	SOX9	INSM1	KLF5
ATOH1	RFX5	RUNX2	NFIC	SOX5		TCF3
NR4A2	SREBF2	CEBPA	MAX	SOX6		SP1
ESRRB	SREBF1	FOXH1	RFX1	FOXA2		SP2
CREB1	POU2F2	CEBPB		FOXF2		E2F6
FOXD3		NFE2L2		FOXQ1		E2F4
POU5F1::SOX2		JUN		THAP1		E2F3
PAX6		SOX17		FOXD1		E2F1
PPARG::RXRA		USF2		T		TCF12
TCF7L2		RUNX1		SRY
ELK1		FOSL1		FOXA1
PRDM1		KLF1		SOX10
ELK4		FOSL2
GABPA		ZBTB33
		PLAG1
		FOS
		BACH1::MAFK
		DDIT3::CEBPA
		MZF1_5-13
		LHX3
		PAX2
		BATF::JUN
		HOXA5
		PDX1
		PRRX2
		HOXA9
